# Supplementary material for: Effect of shared information and owner behavior on showing in dogs (Canis familiaris)
Source: Anim Cogn. 2020 Jul 5;23(5):1019–34. doi: 10.1007/s10071-020-01409-9 (PMC7415761; doi:10.1007/s10071-020-01409-9)
Supplement: Supplementary file 2 — Supplementary file2 Online Resource 2 Raw data and additional information about subjects (XLSX 919 kb) [file 10071_2020_1409_MOESM2_ESM.xlsx]

## Sheet: Article information
Effect of Shared Information and Owner Behaviour on Showing in Dogs (Canis familiaris)
Melanie Henschel*1,2, James Winters3, Thomas F. Müller3 and Juliane Bräuer1,2
1 Department for General Psychology and Cognitive Neuroscience, Friedrich Schiller University Jena, Jena, Germany
2 Department of Linguistic and Cultural Evolution, Max Planck Institute for the Science of Human History, 10, Kahlaische Str., 07745 Jena, Germany
3 Minds and Traditions Research Group, Max Planck Institute for the Science of Human History, 10, Kahlaische Str., 07745 Jena, Germany
* corresponding author: henschel@shh.mpg.de
Animal Cognition

## Sheet: Information about pairs
ID	Second_dog	Breed	Sex	Age	Location_owner	Gender_owner	Order_conditions	comment
3		German Wirehaired Pointer – Magyar Viszla	m	5	outside	f	Far-Close
12		Tervueren	f	7	inside	m	Far-Close
14	189	Lagotto Romagnolo	f	5	outside	f	Close-Far
15		Mix	m	11	outside	f	Far-Close
20		Golden Retriever	m	7	outside	f	Close-Far
23		Old German Shepherd	f	7	outside	f	Far-Close
33		Golden Retriever	m	7	outside	f	Close-Far
34		Briard	f	9	outside	f	Far-Close
36		Standard Poodle	m	13	outside	f	Close-Far
39	173	German Shepherd	m	9	outside	m	Close-Far
44	45	German Shepherd	f	3	outside	m	Close-Far
45	44	German Shepherd	f	3	outside	m	Close-Far
51		Labrador Retriever	m	7	outside	f	Close-Far
53		Labrador Retriever	f	11	outside	f	Far-Close
93		Labrador Retriever – Poodle	f	4	outside	f	Far-Close
95		Old German Shepherd	m	4	outside	f	Far-Close
97		Australian Shepherd	f	8	outside	f	Far-Close
104		Golden Retriever	f	4	outside	f	Far-Close
156		Mix	f	8	outside	f	Far-Close
164		Labrador Retriever	f	8	inside	f	Close-Far
169		Chihuahua	f	4	outside	f	Close-Far
173	39	German Shepherd	m	2	outside	m	Close-Far
176		Mix	m	9	outside	m	Far-Close
180	181	Jack Russell Terrier	f	2	outside	f	Close-Far
181	180	Mix	m	2	outside	f	Close-Far	excluded
186	187	Labrador Retriever	f	10	outside	f	Far-Close	excluded
187	186	German Shepherd	m	2	outside	f	Far-Close
188		Mix	f	3	outside	f	Close-Far
189	14	Lagotto Romagnolo	f	2	outside	f	Close-Far
190		Mix	f	2	outside	f	Close-Far
192		Lagotto Romagnolo	f	5	outside	f	Far-Close
193		Golden Retriever	m	3	outside	f	Far-Close

## Sheet: Raw data 1
id	session	condition	order	trial	phase	target	choice	correct	retrieve	asking_freq	call_freq	talk_freq	owner_total	gaze_1_freq	gaze_2_freq	gaze_3_freq	gaze_4_freq	gaze_owner_freq	gaze_1_dur	gaze_2_dur	gaze_3_dur	gaze_4_dur	gaze_owner_dur	move_1_freq	move_2_freq	move_3_freq	move_4_freq	move_owner_freq	move_1_dur	move_2_dur	move_3_dur	move_4_dur	move_owner_dur	time_1_freq	time_2_freq	time_3_freq	time_4_freq	time_1_dur	time_2_dur	time_3_dur	time_4_dur	jump_1_freq	jump_2_freq	jump_3_freq	jump_4_freq	jump_1_dur	jump_2_dur	jump_3_dur	jump_4_dur
45	1	close	close-far	1	1	3	3	1	0	25	2	3	30	0	0	0	1	10	0	0	0	0.6	21.6	0	0	0	0	7	0	0	0	0	16.2	6	8	6	3	18	4.8	4	17	0	0	0	0	0	0	0	0
45	1	close	close-far	1	2	3	3	1	0	35	2	14	51	3	5	6	3	19	1.2	2.2	1.6	2	29.4	1	0	3	4	9	1	0	3.6	4	15	6	12	11	5	28.2	17.8	9.8	9.6	0	0	1	1	0	0	2	2
45	1	close	close-far	2	1	4	1	0	0	19	2	9	30	0	0	0	1	12	0	0	0	0.2	23	0	0	0	0	9	0	0	0	0	19.2	6	9	7	4	28.8	4.4	3.8	8.2	0	0	0	0	0	0	0	0
45	1	close	close-far	2	2	4	1	0	0	49	3	17	69	5	2	2	2	17	1.4	0.4	1.4	1.2	44.4	3	3	2	4	5	3.6	2.6	2	3.6	6.8	6	10	9	4	24	20.2	9.6	9.4	0	0	1	0	0	0	1.8	0
45	1	close	close-far	3	1	3	2	0	0	20	1	15	36	2	0	2	1	14	1.4	0	0.8	0.2	35.4	0	0	0	0	7	0	0	0	0	18.8	5	7	5	2	35	5	17.2	1.4	0	0	0	0	0	0	0	0
45	1	close	close-far	3	2	3	2	0	0	56	3	29	88	4	3	1	3	17	4.8	4	0.4	2.6	32.8	3	5	5	3	5	2.4	3.2	3	3.4	10.6	4	10	11	6	17.8	10.2	7.6	17.4	1	1	1	0	4.6	1.8	1.4	0
45	1	close	close-far	4	1	1	1	1	0	9	0	8	17	2	5	3	1	11	1.4	2	2	0.2	24.6	0	0	0	0	5	0	0	0	0	11	5	6	3	2	40.4	11.8	3.4	1.8	0	0	0	0	0	0	0	0
45	1	close	close-far	4	2	1	1	1	0	58	4	24	86	11	6	7	4	15	7.8	4	2.2	2	37.4	3	1	2	2	6	5.2	0.8	1.2	2.2	9.2	4	7	6	3	42.2	3.4	6	6.8	0	0	0	0	0	0	0	0
45	2	far	close-far	5	1	2	3	0	0	14	1	11	26	4	4	6	6	12	2.2	4	6.2	3.6	19.2	1	1	4	2	8	1.4	1.6	7.4	2.8	15.8	5	10	9	6	23.4	13.2	9.8	10	0	1	1	0	0	2.4	1.4	0
45	2	far	close-far	5	2	2	3	0	0	39	2	15	56	4	3	7	4	13	3	1.6	2.6	5.4	32	2	1	5	4	5	4.4	1.2	5.2	8	8	2	8	9	3	7.8	20.2	20	8.4	0	0	0	1	0	0	0	1.4
45	2	far	close-far	6	1	1	1	1	0	26	7	16	49	1	1	1	1	12	0.2	1.6	0.4	0.8	18.2	1	2	2	1	8	0.2	1.6	1.8	1.8	18.8	5	7	6	4	22.6	10.6	6.8	6.8	0	0	0	0	0	0	0	0
45	2	far	close-far	6	2	1	1	1	0	36	2	21	59	7	3	1	2	12	6.8	1.2	1	2.8	35.8	4	1	1	1	5	5.6	1.6	1.2	3.8	11.4	3	4	3	1	32.6	14	2.4	4.8	0	0	0	0	0	0	0	0
45	2	far	close-far	7	1	2	4	0	0	22	2	28	52	2	1	0	1	15	1.6	0.2	0	0.8	30.2	2	1	4	2	8	2.2	2.4	2.2	2.4	17	1	5	6	1	2.4	12.8	35.2	3	0	0	0	0	0	0	0	0
45	2	far	close-far	7	2	2	4	0	0	45	1	22	68	3	5	4	8	15	1.2	1.4	4	8.4	40.2	1	1	4	5	6	1.8	1.4	7	7.6	15.2	1	3	7	5	5.2	3.2	17.8	28.6	0	0	0	0	0	0	0	0
45	2	far	close-far	8	1	4	4	1	0	17	5	16	38	4	2	3	2	11	2	0.6	1.8	1.8	33.4	1	1	0	0	6	0.8	1	0	0	14.8	2	4	4	2	12.2	5.4	34.8	1.2	0	0	0	0	0	0	0	0
45	2	far	close-far	8	2	4	4	1	0	48	1	22	71	2	2	0	5	12	0.8	1.8	0	3.4	50	0	3	5	3	9	0	3.8	5.8	3	15	1	5	8	4	3.4	7.2	18	29.4	0	0	0	0	0	0	0	0
33	1	close	close-far	1	1	1	1	1	0	5	2	2	9	5	4	0	1	3	15.6	4.2	0	0.2	4	2	1	0	0	2	3.8	0.2	0	0	3.8	3	4	2	1	12.8	10.2	2.8	0.4	3	1	0	0	13	2.6	0	0
33	1	close	close-far	1	2	1	1	1	1	2	1	2	5	1	0	0	0	0	3	0	0	0	0	0	0	0	0	0	0	0	0	0	0	1	0	0	0	3	0	0	0	1	0	0	0	3	0	0	0
33	1	close	close-far	2	1	3	3	1	1	2	1	8	11	0	1	1	0	3	0	5.6	5.4	0	6	0	1	0	0	2	0	2.2	0	0	4.8	1	4	5	2	1	10.4	17.8	1.2	0	1	1	0	0	3.2	5.4	0
33	1	close	close-far	2	2	3	3	1	0	0	0	0	0	0	0	0	0	0	0	0	0	0	0	0	0	0	0	0	0	0	0	0	0	0	0	0	0	0	0	0	0	0	0	0	0	0	0	0	0
33	1	close	close-far	3	1	1	0	0	0	6	0	0	6	4	3	1	2	7	4.4	1	0.2	0.4	15.4	1	0	1	0	2	0.4	0	1.2	0	4.6	2	3	4	2	4	26.6	9.8	23.6	0	0	0	0	0	0	0	0
33	1	close	close-far	3	2	1	1	1	1	5	1	2	8	6	5	2	2	4	5.8	4	0.4	0.4	5.6	0	1	1	0	1	0	1.8	1.8	0	2.2	2	2	6	6	4	4.6	12	9.8	2	2	0	0	4	2.6	0	0
33	1	close	close-far	4	1	4	3	0	0	2	0	7	9	0	0	2	3	1	0	0	4.4	9.4	4.8	0	0	3	0	1	0	0	3	0	5.2	1	2	2	2	3.6	5.4	7	6.8	0	0	3	2	0	0	4.8	6.6
33	1	close	close-far	4	2	4	4	1	0	1	0	2	3	0	0	0	1	0	0	0	0	4.4	0	0	0	0	0	0	0	0	0	0	0	0	0	0	1	0	0	0	4.4	0	0	0	1	0	0	0	4.4
33	2	far	close-far	5	1	2	2	1	0	4	0	0	4	0	5	2	2	5	0	4	0.4	0.4	14	0	4	0	1	4	0	4	0	0.6	8.8	1	2	1	1	6.2	25.4	0.8	0.4	0	0	0	0	0	0	0	0
33	2	far	close-far	5	2	2	2	1	0	7	0	0	7	1	6	3	1	3	2.6	3.8	1.4	0.6	1.8	1	3	2	0	1	2.6	2.2	1.2	0	0.8	1	3	1	0	2	5.6	4.4	0	0	0	0	0	0	0	0	0
33	2	far	close-far	6	1	4	4	1	0	9	1	13	23	0	1	4	7	8	0	0.4	2.2	10.6	31.8	0	0	0	1	3	0	0	0	2	7.8	1	2	3	1	1.2	22.6	30.4	3.2	0	0	0	1	0	0	0	1.6
33	2	far	close-far	6	2	4	4	1	0	2	0	1	3	0	0	0	1	0	0	0	0	2.8	0	0	0	0	0	1	0	0	0	0	1.4	0	0	1	0	0	0	8.2	0	0	0	0	0	0	0	0	0
33	2	far	close-far	7	1	2	2	1	0	4	1	23	28	5	4	1	1	5	2	3.4	0.2	0.6	31.6	1	3	0	0	5	1.4	3.6	0	0	7.8	2	2	0	0	18.6	46.4	0	0	0	0	0	0	0	0	0	0
33	2	far	close-far	7	2	2	2	1	0	4	0	4	8	2	4	1	1	3	0.4	2.6	0.2	0.4	5.2	0	1	0	0	0	0	1.4	0	0	0	1	1	0	0	9	1	0	0	0	0	0	0	0	0	0	0
33	2	far	close-far	8	1	3	2	0	0	8	1	15	24	5	6	6	6	9	2.4	5	4	2.4	30.6	2	1	1	1	5	2.4	0.8	0.4	0.4	10.4	3	3	1	0	26	34	3.6	0	0	1	0	0	0	1.8	0	0
33	2	far	close-far	8	2	3	2	0	0	2	0	1	3	1	2	1	0	2	0.6	2	0.2	0	8.6	1	1	0	0	0	0.2	0.6	0	0	0	1	0	0	0	11.4	0	0	0	0	0	0	0	0	0	0	0
173	1	close	close-far	1	1	4	4	1	1	7	1	5	13	0	0	1	2	2	0	0	0.2	5.4	8.2	1	0	0	1	2	1	0	0	0.8	7	2	4	2	1	5.6	4.4	1	7	0	0	0	1	0	0	0	4.8
173	1	close	close-far	1	2	4	4	1	0	0	0	0	0	0	0	0	0	0	0	0	0	0	0	0	0	0	0	0	0	0	0	0	0	0	0	0	0	0	0	0	0	0	0	0	0	0	0	0	0
173	1	close	close-far	2	1	1	1	1	1	12	0	7	19	3	4	6	7	3	5.2	1.8	3	6.8	5	3	2	2	2	4	1.4	1.2	2.4	1.2	5.8	4	7	7	4	15.2	3.6	3.6	16.6	1	1	3	2	4.4	1.4	2	5.6
173	1	close	close-far	2	2	1	1	1	0	0	0	0	0	0	0	0	0	0	0	0	0	0	0	0	0	0	0	0	0	0	0	0	0	0	0	0	0	0	0	0	0	0	0	0	0	0	0	0	0
173	1	close	close-far	3	1	3	3	1	1	18	3	14	35	6	6	5	8	4	13.6	3.2	9	2.4	4.4	3	3	2	3	3	3	1.8	0.8	3.4	4.6	5	7	5	3	22.2	5.2	11	10.8	4	3	1	0	14	2.8	9.4	0
173	1	close	close-far	3	2	3	3	1	0	0	0	0	0	0	0	0	0	0	0	0	0	0	0	0	0	0	0	0	0	0	0	0	0	0	0	0	0	0	0	0	0	0	0	0	0	0	0	0	0
173	1	close	close-far	4	1	2	2	1	1	17	2	26	45	3	7	8	8	7	5.2	8.2	3	8.2	14.6	4	3	3	3	7	3	2	1.8	3	12.2	6	11	9	3	22	11	9	15.6	2	3	2	1	4.4	5.6	3	6.2
173	1	close	close-far	4	2	2	2	1	0	0	0	0	0	0	0	0	0	0	0	0	0	0	0	0	0	0	0	0	0	0	0	0	0	0	0	0	0	0	0	0	0	0	0	0	0	0	0	0	0
173	2	far	close-far	5	1	1	1	1	1	2	0	1	3	2	1	0	0	1	6.6	0.4	0	0	1.2	2	1	0	0	1	1.8	0.6	0	0	0.8	1	0	0	0	8.4	0	0	0	1	0	0	0	5	0	0	0
173	2	far	close-far	5	2	1	1	1	0	0	0	0	0	0	0	0	0	0	0	0	0	0	0	0	0	0	0	0	0	0	0	0	0	0	0	0	0	0	0	0	0	0	0	0	0	0	0	0	0
173	2	far	close-far	6	1	2	2	1	1	4	1	6	11	4	5	4	3	3	12.4	7.6	9.8	2	3.4	3	3	3	2	2	3.6	1.6	2.4	2.6	3	2	5	5	2	20.2	7	11.8	3.4	3	1	2	0	10.4	4.2	10	0
173	2	far	close-far	6	2	2	2	1	0	0	0	0	0	0	0	0	0	0	0	0	0	0	0	0	0	0	0	0	0	0	0	0	0	0	0	0	0	0	0	0	0	0	0	0	0	0	0	0	0
173	2	far	close-far	7	1	4	4	1	1	2	0	2	4	1	1	1	1	1	0.8	1.8	0.2	5.8	1.6	1	1	1	1	1	0.8	0.8	0.2	0.8	1.6	1	1	1	1	3	1.8	0.6	5	0	1	0	1	0	1.6	0	4.4
173	2	far	close-far	7	2	4	4	1	0	0	0	0	0	0	0	0	0	0	0	0	0	0	0	0	0	0	0	0	0	0	0	0	0	0	0	0	0	0	0	0	0	0	0	0	0	0	0	0	0
173	2	far	close-far	8	1	3	3	1	1	2	0	1	3	1	1	1	0	1	3	2.2	6.4	0	1	1	1	1	0	1	1.4	0.2	1	0	1.2	1	1	2	1	4.6	2.2	5.4	0.6	1	1	1	0	2.2	1.8	5	0
173	2	far	close-far	8	2	3	3	1	0	0	0	0	0	0	0	0	0	0	0	0	0	0	0	0	0	0	0	0	0	0	0	0	0	0	0	0	0	0	0	0	0	0	0	0	0	0	0	0	0
39	1	close	close-far	1	1	1	1	1	0	26	1	30	57	4	6	2	1	11	2	3.6	0.4	0.4	14.2	3	3	2	1	10	3.2	2.8	1.6	1.2	17.2	7	12	11	7	24.2	10.2	7	5	1	1	0	0	1.2	1.4	0	0
39	1	close	close-far	1	2	1	1	1	0	9	0	7	16	1	2	2	1	7	0.4	1.6	1.4	0.4	13.4	1	1	2	2	6	0.8	0.4	4	1.6	7.8	3	4	5	4	8.6	6	5	6.4	0	0	0	0	0	0	0	0
39	1	close	close-far	2	1	4	3	0	0	30	3	38	71	8	8	6	6	11	7.8	2.4	2.8	1.6	17.4	4	4	3	3	9	7	3.2	3.2	2	16.6	8	13	9	4	31	14.6	6.2	3.6	2	1	1	0	3.6	0.6	1.6	0
39	1	close	close-far	2	2	4	3	0	0	5	0	3	8	1	2	3	2	5	0.2	1	1	0.4	7.4	1	1	2	1	2	0.6	0.4	1.8	1.2	3.2	1	4	5	2	1.8	7.4	4.2	1.6	0	0	1	0	0	0	0.4	0
39	1	close	close-far	3	1	1	2	0	0	29	2	56	87	7	5	7	7	15	3	2.8	3	3	31.8	4	4	4	3	12	2.6	3.4	3.4	1.8	23	9	18	17	7	21.6	15.2	15.8	7	1	2	1	0	1.2	1.2	0.6	0
39	1	close	close-far	3	2	1	2	0	0	4	0	6	10	1	4	1	1	7	0.2	1.8	0.8	0.2	16	1	3	1	0	5	0.6	3.2	1.6	0	7.8	2	4	5	4	5	4.4	4.8	11	0	0	0	0	0	0	0	0
39	1	close	close-far	4	1	4	3	0	0	25	4	56	85	6	3	4	5	16	3.2	1.4	1.2	3.2	25.6	2	2	2	2	12	4.2	4.2	1.4	2.2	20.6	9	16	13	6	19.6	19	9.6	9.4	0	0	0	0	0	0	0	0
39	1	close	close-far	4	2	4	3	0	0	4	0	3	7	1	0	2	0	6	0.4	0	1	0	10.2	0	1	2	0	3	0	0.8	2.4	0	4.2	1	3	3	1	1	5.4	5.4	0.2	0	0	0	0	0	0	0	0
39	2	far	close-far	5	1	2	3	0	0	17	6	47	70	6	2	0	3	15	4	0.8	0	2	20.4	3	2	1	1	11	3.6	1.2	0.2	1	13.4	4	7	8	4	11.4	11.2	10.2	4	0	0	0	0	0	0	0	0
39	2	far	close-far	5	2	2	3	0	0	45	2	43	90	8	10	6	2	21	9.2	6	3.8	2	14.8	5	6	5	2	5	6.4	4.6	4	2.8	4.2	7	11	5	1	17.2	20.4	4.8	3.2	1	0	0	0	2.2	0	0	0
39	2	far	close-far	6	1	3	2	0	0	23	2	52	77	3	1	1	1	9	2.6	0.4	1.2	0.2	44	3	2	3	2	10	3.6	1.2	1.8	1.4	19.2	5	17	15	3	10	23.8	21	3.6	0	0	0	0	0	0	0	0
39	2	far	close-far	6	2	3	2	0	0	53	1	43	97	11	18	7	3	21	11.2	14.4	6.4	5.6	20.6	7	5	3	3	7	7.6	4.4	2.4	3.2	10.6	4	5	4	3	43	9.4	8.6	9.6	1	2	1	1	3.4	3.8	1.8	4
39	2	far	close-far	7	1	2	2	1	0	19	3	48	70	2	3	1	3	11	0.8	1.6	0.6	1.8	25.8	1	2	3	2	8	0.8	3.6	4.4	1	16.6	4	7	9	4	12	11.4	22	9.2	0	0	0	0	0	0	0	0
39	2	far	close-far	7	2	2	2	1	0	49	0	40	89	2	8	8	8	17	1.2	6.8	4.4	9.2	25.2	2	8	6	4	3	1.6	7.8	7.8	3.8	4.6	3	9	9	3	4.4	31.4	16.8	10.4	0	2	0	1	0	7	0	4.6
39	2	far	close-far	8	1	3	1	0	0	22	0	35	57	6	5	4	4	9	4.6	3	1.2	2.8	14.2	4	4	2	3	5	3.4	3.8	3.2	3	11.4	2	6	7	3	7.2	31.6	12	5.8	0	0	0	0	0	0	0	0
39	2	far	close-far	8	2	3	1	0	0	41	0	34	75	14	7	2	3	19	14.8	3.6	1.2	2.2	20.2	3	1	2	2	4	7.6	0.8	2.4	3	6.6	2	4	4	2	29.4	4	5.4	5.4	0	0	0	0	0	0	0	0
51	1	close	close-far	1	1	1	1	1	0	14	1	12	27	4	2	5	2	12	1.6	0.6	2.6	1.2	23.8	7	4	5	5	16	3	1.8	2	3.2	17.2	10	12	9	5	35.4	5.6	4.6	3.8	0	0	0	0	0	0	0	0
51	1	close	close-far	1	2	1	1	1	0	25	0	18	43	10	9	6	2	16	6.6	5.4	3.2	0.4	20.2	7	2	4	3	8	5.2	1.6	1.4	1.6	6.8	9	11	6	3	20.2	21.2	2.2	2.2	0	0	0	0	0	0	0	0
51	1	close	close-far	2	1	2	3	0	0	32	8	19	59	1	3	3	2	16	0.2	1.4	1.6	0.6	17.6	5	3	7	9	18	1.4	1.4	3.4	5.8	18.2	10	15	16	10	23.8	7	14.4	10.2	0	0	0	0	0	0	0	0
51	1	close	close-far	2	2	2	3	0	0	22	1	14	37	1	5	6	4	12	0.6	5.6	4.6	3.4	32.8	3	2	3	3	8	1.8	1.4	1.8	2.6	10.8	3	6	7	4	32	4.4	8.4	15.8	0	0	0	0	0	0	0	0
51	1	close	close-far	3	1	1	4	0	0	42	5	17	64	0	3	4	3	16	0	1	2	0.8	27.2	4	3	5	4	15	1.8	0.8	2.4	3	15	7	13	13	7	30.8	4.6	14.6	8	0	0	0	0	0	0	0	0
51	1	close	close-far	3	2	1	3	0	0	25	2	15	42	3	5	6	2	11	1.8	2	3.4	0.6	7.4	3	4	2	1	5	2	2.6	1.8	0.6	3.2	3	6	4	2	4.4	3.6	14.6	1.2	0	0	1	0	0	0	1.6	0
51	1	close	close-far	4	1	4	4	1	0	48	10	22	80	1	2	3	2	17	0.2	0.4	1	0.4	20.8	5	4	4	3	15	1.6	2	1.2	3.2	16.2	9	15	14	10	28	5	5.2	10.4	0	0	0	0	0	0	0	0
51	1	close	close-far	4	2	4	3	0	0	40	2	20	62	5	6	6	5	15	2.8	2.2	6.2	4	27	3	3	1	1	5	3.8	2	0.6	1.2	5	4	6	5	2	16	19.6	12.8	0.6	0	0	0	0	0	0	0	0
51	2	far	close-far	5	1	2	2	1	0	34	7	14	55	1	4	3	2	12	0.4	1.2	1.2	0.8	14.8	6	6	7	4	13	4.2	3	4.4	4.4	16.2	7	11	11	7	21	7.2	8	7.2	0	1	0	0	0	0.6	0	0
51	2	far	close-far	5	2	2	1	0	0	44	3	16	63	4	9	7	2	10	8.6	5.8	4.4	3.8	18.4	8	6	2	2	7	8.8	4	1.2	1.6	6.8	5	7	5	3	21.4	18.2	11.6	5.6	1	0	1	0	2.4	0	2.8	0
51	2	far	close-far	6	1	3	4	0	0	53	6	20	79	1	1	2	2	13	0.6	0.2	1.4	0.8	23.8	7	6	5	3	14	4	2	2.8	2.6	16.2	8	10	8	4	21.4	15.6	5	2	0	0	0	0	0	0	0	0
51	2	far	close-far	6	2	3	4	0	0	20	0	9	29	3	1	4	6	17	1.8	0.6	1.4	7	16.2	5	3	5	4	11	4.4	1.4	3.4	3.4	13	3	5	7	2	8.6	6.4	6.8	6.2	0	0	0	0	0	0	0	0
51	2	far	close-far	7	1	4	4	1	0	40	2	21	63	1	3	6	3	21	0.8	1.8	2.4	1.6	32.6	8	5	6	3	15	5.4	3	3.2	2	22.4	6	11	13	5	17.8	26.6	15	3	0	0	0	0	0	0	0	0
51	2	far	close-far	7	2	4	4	1	0	21	1	9	31	1	2	3	3	5	2.6	0.4	0.8	5.4	7	1	1	1	3	5	2.4	0.4	0.6	5	3.6	1	2	3	3	0.8	3.8	3.8	6.4	0	0	0	0	0	0	0	0
51	2	far	close-far	8	1	3	3	1	0	53	6	21	80	2	3	6	2	13	0.8	1	3.6	0.6	32.2	7	6	6	5	11	4.6	4	5	2.2	13.2	8	10	8	4	37.6	9.6	5.4	1.8	0	0	0	0	0	0	0	0
51	2	far	close-far	8	2	3	3	1	0	41	1	19	61	4	3	5	3	15	4	2.2	5.4	2.4	24.8	6	4	4	4	12	5.2	3	3.6	4.8	12.4	4	8	8	1	16.4	8.2	11.4	5	0	0	1	0	0	0	1	0
14	1	close	close-far	1	1	2	1	0	0	17	0	20	37	12	12	8	7	13	6.2	4.6	2.4	2.2	22.2	7	8	7	8	12	5.2	4.8	3.6	4.4	20.2	9	19	19	10	17	9	14.6	17.6	4	2	2	0	3.6	1.4	1.4	0
14	1	close	close-far	1	2	2	1	0	0	11	0	14	25	9	7	7	7	17	4	2.6	2.2	1.6	20.2	6	8	9	6	13	4.6	4.4	4.4	4	16	7	13	15	8	24.2	6	8.6	19.4	0	1	2	0	0	1.6	2	0
14	1	close	close-far	2	1	1	1	1	0	14	0	29	43	13	10	2	0	13	11.4	3.6	0.6	0	30.8	9	7	4	2	12	8.4	4.6	2	1.6	21.6	10	21	19	8	11.8	19.4	20	8.8	7	1	0	0	6	0.8	0	0
14	1	close	close-far	2	2	1	1	1	0	3	0	3	6	4	2	0	1	7	3.2	0.4	0	0.2	8	2	1	2	2	3	2.6	0.2	1	1.4	4	3	5	5	2	4.6	2.8	5.6	3	1	0	0	0	0.8	0	0	0
14	1	close	close-far	3	1	3	3	1	0	15	0	37	52	6	7	6	1	12	2.8	3.2	1.6	0.8	16.6	7	4	6	4	11	4.6	2.6	3.4	2	16	7	11	11	10	20	7	8.8	17	0	2	0	0	0	2	0	0
14	1	close	close-far	3	2	3	3	1	0	6	0	3	9	1	2	2	2	5	1.4	0.4	1.2	1	10	1	2	2	0	3	1.2	1.4	2.4	0	4.4	1	2	3	2	2	1	6.4	7	0	0	0	0	0	0	0	0
14	1	close	close-far	4	1	1	2	0	0	15	2	38	55	10	5	6	3	13	11.2	1.2	1.2	1.4	31.8	7	3	6	4	14	8.4	1.4	4.8	2.2	21.4	7	16	16	7	15.4	9.6	21.2	14	4	0	0	0	4.4	0	0	0
14	1	close	close-far	4	2	1	2	0	0	4	0	4	8	2	6	1	2	7	1	1.8	0.4	0.6	8.8	3	2	4	1	5	2.6	0.8	2	1	5.6	3	6	5	2	5	3.8	5.6	1.6	0	0	0	0	0	0	0	0
14	2	far	close-far	5	1	3	3	1	0	26	1	36	63	2	12	13	5	14	0.4	5.6	8.8	2.6	23.2	3	7	8	6	10	3	6.6	7	5.2	18	3	11	14	5	5.8	14.6	24.8	12.2	0	0	4	0	0	0	4.6	0
14	2	far	close-far	5	2	3	3	1	0	2	0	4	6	2	1	5	3	6	0.4	0.2	2.8	0.8	5.8	2	1	2	2	2	2	0.8	2.4	1.8	3.8	1	3	4	1	1.4	5.6	3.6	2	0	0	0	0	0	0	0	0
14	2	far	close-far	6	1	4	4	1	0	5	0	44	49	1	2	5	12	6	0.2	0.6	1.4	24.6	15.2	2	2	3	11	6	1.2	0.8	1	26.8	13.4	1	5	10	7	2.4	6.6	10.4	38.4	0	0	0	8	0	0	0	9.6
14	2	far	close-far	6	2	4	4	1	0	2	0	2	4	2	0	2	4	4	0.4	0	0.4	3	7.4	0	0	1	3	2	0	0	1.6	4	4.4	0	1	2	2	0	2.8	4.8	4.6	0	0	0	0	0	0	0	0
14	2	far	close-far	7	1	2	2	1	0	11	0	32	43	7	11	9	4	13	2.8	4.8	7	2	18.4	5	7	6	5	9	7.2	7.6	6.4	5	21.2	6	11	11	5	17.4	9.8	18	14	0	1	0	0	0	1	0	0
14	2	far	close-far	7	2	2	2	1	0	4	0	2	6	1	3	2	2	5	0.4	1.2	0.8	1.2	9	0	2	2	2	1	0	2.6	1.2	2.6	2	0	2	2	0	0	3.6	10.8	0	0	0	0	0	0	0	0	0
14	2	far	close-far	8	1	4	1	0	0	15	2	40	57	4	3	5	7	15	1	0.6	2.4	4	26.6	3	2	4	3	7	2.2	1.2	3.4	4	18.6	5	8	7	4	19.4	25.6	10	6	0	0	0	0	0	0	0	0
14	2	far	close-far	8	2	4	1	0	0	7	0	1	8	4	2	2	2	4	2	0.4	0.6	0.4	12.4	3	4	2	2	1	2	2.2	1	2.2	2.6	0	2	2	1	0	12	3.4	2.6	0	0	0	0	0	0	0	0
104	1	far	far-close	1	1	2	2	1	0	42	4	28	74	1	8	7	5	14	0.2	3.4	2.4	1.6	18.8	8	7	8	5	14	7.2	4.6	7	4	23	5	17	16	4	7.4	20.6	26	5.4	0	0	0	0	0	0	0	0
104	1	far	far-close	1	2	2	2	1	0	28	0	15	43	1	10	7	1	8	0.4	14.8	6.4	0.6	16.2	2	5	3	1	7	0.6	6.2	2.2	0.2	6.2	0	6	5	0	0	18.2	28.8	0	0	2	3	0	0	5	5.4	0
104	1	far	far-close	2	1	3	1	0	0	56	6	41	103	6	6	6	12	20	2	2.8	1.8	6.2	18.8	10	5	5	7	19	7	1.8	4.6	5.8	25.6	5	14	13	6	13	18.4	31.6	7.2	0	0	0	0	0	0	0	0
104	1	far	far-close	2	2	3	1	0	0	43	2	26	71	7	9	8	3	10	12.8	12.2	10.2	2.2	15	5	5	6	2	5	6.6	7	5.8	3	5	3	7	6	1	10.8	21	23.6	1.4	1	2	1	0	5.4	6	2.4	0
104	1	far	far-close	3	1	1	1	1	0	48	1	30	79	7	7	5	9	18	4	2.2	1.8	4	31.8	5	6	6	4	13	3	3.2	3.8	3.4	17.4	6	12	7	1	11	36	16.4	0.4	0	0	0	0	0	0	0	0
104	1	far	far-close	3	2	1	1	1	0	27	3	35	65	8	5	8	3	19	7.4	9.4	7.6	3	26.8	4	4	6	4	4	7.2	4.6	5.6	3.8	7.8	1	5	6	3	6.4	21.2	29.2	7.6	1	1	1	0	1	4.2	3.8	0
104	1	far	far-close	4	1	4	2	0	0	30	4	35	69	4	2	6	6	12	1.8	0.4	1.6	4	31.4	4	3	4	4	11	3.2	1	2.2	3.6	15.2	3	10	10	2	4	16	37.6	8.4	0	0	0	0	0	0	0	0
104	1	far	far-close	4	2	4	4	1	0	41	1	20	62	1	2	6	4	12	0.4	5.6	3.2	7.4	21.4	2	3	3	5	6	2	4	2.6	5	8.2	0	4	8	3	0	9.2	34.2	14.2	0	1	0	1	0	3.6	0	3.8
104	2	close	far-close	5	1	3	3	1	0	53	4	58	115	1	4	5	2	22	0.2	4.4	1.6	0.6	36.4	3	2	4	2	16	1.2	2.4	2.4	0.4	26	6	15	14	6	28.2	23.8	17.2	7.8	0	0	0	0	0	0	0	0
104	2	close	far-close	5	2	3	3	1	0	51	4	34	89	3	7	6	2	16	3.2	5.6	3.8	0.4	27.4	1	5	6	5	4	0.6	5.2	7.6	4.6	3.8	3	7	6	3	5.2	14.8	35.4	5	1	0	0	0	2	0	0	0
104	2	close	far-close	6	1	1	4	0	0	44	9	43	96	2	1	1	2	13	0.4	0.2	0.2	1	25.6	1	2	4	4	7	1.8	2.4	2.2	3	13.4	3	6	8	4	15.2	10	11.4	21.8	0	0	0	0	0	0	0	0
104	2	close	far-close	6	2	1	1	1	0	39	4	25	68	7	6	4	2	14	6.8	2.2	2.6	0.8	21.2	2	3	2	1	2	2.2	3.6	1.4	1	3.8	3	5	7	4	14.2	15.6	11.8	11.4	0	0	0	0	0	0	0	0
104	2	close	far-close	7	1	4	2	0	0	29	13	43	85	3	1	0	3	14	1.2	0.4	0	0.6	19.8	1	3	2	0	8	1	1.8	0.8	0	21.6	4	5	5	4	28.8	5.2	9.4	13	0	0	0	0	0	0	0	0
104	2	close	far-close	7	2	4	2	0	0	29	2	14	45	0	4	3	2	8	0	1	1.4	0.6	16.4	2	2	1	1	2	4	1.4	0.8	0.6	2.8	2	3	3	4	9.8	7	2.4	15.8	0	0	0	0	0	0	0	0
104	2	close	far-close	8	1	2	1	0	0	31	11	42	84	0	0	1	1	11	0	0	0.4	0.2	37.4	0	0	0	1	6	0	0	0	0.6	13.4	2	3	4	4	9.2	15.4	24	12	0	0	0	0	0	0	0	0
104	2	close	far-close	8	2	2	3	0	0	34	6	32	72	1	2	8	4	15	0.6	0.8	5.6	1.6	28.2	1	3	5	4	3	0.8	3.8	4.6	4.4	3.6	2	5	6	4	11.2	19.6	9.2	27.6	0	0	0	0	0	0	0	0
192	1	far	far-close	1	1	1	1	1	0	46	3	28	77	13	4	0	1	17	8.8	1	0	0.2	17.6	10	2	5	2	12	16.8	0.6	3.6	3	16	10	15	9	4	31.2	15.8	7.2	4.4	2	0	0	0	3.6	0	0	0
192	1	far	far-close	1	2	1	1	1	0	12	1	9	22	4	0	0	0	7	3.4	0	0	0	8	4	1	1	0	3	4	1	1	0	5	2	2	1	0	6.6	1.8	11.6	0	1	0	0	0	1	0	0	0
192	1	far	far-close	2	1	2	3	0	0	41	3	31	75	6	5	3	1	17	3	1.8	1	0.2	18.6	8	6	8	6	15	8.8	5.6	5.8	5	20.8	7	11	12	7	15.6	16	14.2	11.6	0	0	0	0	0	0	0	0
192	1	far	far-close	2	2	2	4	0	0	68	1	26	95	3	6	8	8	11	1.8	2.6	3.6	5.8	13.8	3	2	10	11	9	4.2	1.2	8.8	16.2	9.4	3	6	9	6	7.6	7.8	15	32.2	0	2	3	3	0	2.2	3.2	3.2
192	1	far	far-close	3	1	1	3	0	0	35	4	27	66	7	9	1	4	12	2	3.6	0.2	1.6	12.6	5	3	3	5	8	6.6	4.2	4.6	6.6	8.2	7	11	10	6	14	13.8	12.2	15.6	0	0	0	0	0	0	0	0
192	1	far	far-close	3	2	1	4	0	0	79	2	27	108	6	6	7	7	17	2.8	1.8	5.2	6.8	12.6	2	4	6	5	7	2.6	6.4	7.4	4.6	7	4	8	8	4	6.2	14.4	10.8	18.2	1	1	2	4	0.6	0.8	3.6	5.8
192	1	far	far-close	4	1	3	4	0	0	58	2	25	85	2	0	0	2	13	1	0	0	1.2	13.6	8	2	2	4	11	9.4	2.8	1.2	8.4	10.6	3	8	10	5	12.4	9.2	17.2	18.8	0	0	0	1	0	0	0	1
192	1	far	far-close	4	2	3	3	1	0	98	2	40	140	6	12	15	4	13	4	7	13.6	6.2	11	3	6	10	6	6	2.4	5.6	7	4.8	3.4	4	6	7	5	5.8	9.2	23.4	22.8	0	2	4	2	0	4.2	10.8	5.8
192	2	close	far-close	5	1	2	1	0	0	65	5	30	100	11	7	5	2	19	2.6	2.2	1.6	0.6	16.6	6	6	3	2	17	5	3.8	3	1.2	17.4	7	14	15	12	17.2	11.8	9.2	13.2	0	0	0	0	0	0	0	0
192	2	close	far-close	5	2	2	1	0	0	79	1	23	103	12	14	13	6	14	8	9	3.6	2.6	13.6	3	6	4	1	3	1	4.4	2.6	0.8	3.6	4	6	8	6	6	13.6	9.2	13.2	3	2	4	3	5.8	7	4.6	2.8
192	2	close	far-close	6	1	4	2	0	0	76	4	29	109	6	7	9	8	19	1.4	1.8	4.6	3	20.8	2	3	5	5	10	1	1.8	4.2	7.6	11.6	7	13	14	7	15.4	6.6	13	31	0	0	1	0	0	0	0.6	0
192	2	close	far-close	6	2	4	4	1	0	26	0	6	32	1	1	5	4	4	0.2	0.6	3.2	2.2	8.4	0	0	0	0	0	0	0	0	0	0	0	0	1	1	0	0	8.6	7	0	0	0	4	0	0	0	6.4
192	2	close	far-close	7	1	3	4	0	0	81	4	43	128	2	6	14	9	21	0.8	4.2	4.6	3.2	27.2	2	3	3	6	11	1.4	3.2	3.2	4	10.4	4	10	9	4	12.2	14.8	7.2	40.8	0	2	1	1	0	3.6	1.4	3.4
192	2	close	far-close	7	2	3	4	0	0	17	0	6	23	0	4	6	3	2	0	1	3	2	5.8	0	0	0	0	2	0	0	0	0	1.2	0	0	0	1	0	0	0	12.4	0	0	0	1	0	0	0	4
192	2	close	far-close	8	1	4	3	0	0	32	2	23	57	0	6	13	10	8	0	1.8	5.8	5.4	16.6	0	1	1	2	2	0	0.4	0.2	2	2	1	2	8	6	4.2	0.6	21.4	9.6	0	0	6	6	0	0	9	6.6
192	2	close	far-close	8	2	4	3	0	0	13	0	8	21	0	4	2	1	3	0	2.2	1.6	0.2	6.8	0	0	1	0	0	0	0	0.2	0	0	0	0	2	1	0	0	10.4	0.4	0	0	2	1	0	0	2.6	0.4
53	1	far	far-close	1	1	2	2	1	0	25	2	14	41	6	10	14	4	13	3.6	9	6.4	1.4	22.8	5	6	4	1	9	8.2	6.8	3.4	0.4	16	4	8	6	1	24.4	23.8	12.4	1.6	0	1	1	0	0	3.6	1.4	0
53	1	far	far-close	1	2	2	2	1	0	14	0	3	17	2	4	2	1	4	1	4.2	1.2	1	5.2	3	3	3	1	2	4.4	3	2.4	0.4	2.2	2	3	1	0	8.2	7	3.4	0	0	0	0	0	0	0	0	0
53	1	far	far-close	2	1	3	4	0	0	17	4	15	36	2	4	2	6	6	1	2.6	0.4	2.6	8.6	0	1	0	1	8	0	0.6	0	0.6	11.8	2	3	3	2	29.4	4.2	3.2	1.4	0	0	0	0	0	0	0	0
53	1	far	far-close	2	2	3	4	0	0	33	1	9	43	5	7	6	5	8	3.6	6.6	3.2	3.8	7.4	3	5	5	2	3	4.2	4.6	5.4	2.2	5.2	2	4	5	2	7.8	14.4	7.8	1.8	0	1	0	0	0	1.8	0	0
53	1	far	far-close	3	1	2	4	0	0	18	4	15	37	3	5	5	5	8	3	4.6	2.6	6.2	9.4	1	1	2	1	5	1.4	1	3.4	1.4	10.6	1	3	3	0	6.8	12	12.6	0	0	0	0	0	0	0	0	0
53	1	far	far-close	3	2	2	4	0	0	29	1	9	39	3	7	7	4	9	2.2	4.8	5.6	1.8	20.2	2	2	1	0	4	2	3.4	1.4	0	4.2	1	4	7	2	7.8	7.2	24.2	1.4	0	0	0	0	0	0	0	0
53	1	far	far-close	4	1	3	3	1	0	23	4	15	42	2	5	8	7	9	0.6	3.2	3.8	3.2	12.2	2	2	3	3	6	2.4	3.4	2.8	3.4	8	2	5	7	4	14.2	7.6	14.8	7.6	0	0	0	0	0	0	0	0
53	1	far	far-close	4	2	3	3	1	0	5	0	1	6	2	3	1	0	2	1	0.8	1.2	0	6.4	0	0	1	0	0	0	0	1.2	0	0	0	0	1	0	0	0	11.8	0	0	0	0	0	0	0	0	0
53	2	close	far-close	5	1	4	3	0	0	17	2	9	28	3	2	2	2	10	1.8	0.8	3	1.6	16.4	3	1	3	3	10	2	0.4	4.4	3.2	18.2	4	7	6	3	9.2	9.8	10	14.6	0	0	1	0	0	0	1.2	0
53	2	close	far-close	5	2	4	3	0	0	3	0	0	3	0	1	1	1	4	0	1	1	0.2	2.8	0	0	1	1	1	0	0	2	1	3.6	1	1	2	2	0.8	0.8	5.6	1.4	0	0	0	0	0	0	0	0
53	2	close	far-close	6	1	1	1	1	0	18	5	20	43	2	4	3	2	9	0.8	1.4	1.2	0.4	9.6	0	0	1	1	6	0	0	0.4	0.8	7.6	4	4	4	2	29.4	3	2.2	10.6	0	0	0	0	0	0	0	0
53	2	close	far-close	6	2	1	1	1	0	15	2	6	23	2	3	3	0	5	1.4	1.6	1.6	0	4	2	1	2	0	4	1.4	0.4	2.6	0	4	1	1	2	2	7.2	0.4	3.4	4	0	0	0	0	0	0	0	0
53	2	close	far-close	7	1	4	4	1	0	20	4	21	45	2	2	8	5	9	0.8	1.4	6.2	2.6	10.4	1	1	2	2	4	3.4	0.6	1.2	2.6	6.4	3	4	5	3	2.8	5.2	17.6	18	0	0	0	0	0	0	0	0
53	2	close	far-close	7	2	4	4	1	0	6	0	3	9	0	0	3	5	5	0	0	2	2.8	4.4	0	0	1	1	1	0	0	1.4	2.4	1	0	1	1	2	0	2	1	7	0	0	0	0	0	0	0	0
53	2	close	far-close	8	1	1	3	0	0	21	4	20	45	2	6	6	3	13	0.6	2	2.6	1	18.2	0	1	1	0	7	0	2.2	0.4	0	9.4	4	3	1	1	27.6	5.2	0.6	1	0	0	0	0	0	0	0	0
53	2	close	far-close	8	2	1	3	0	0	8	0	4	12	0	2	4	3	6	0	0.8	3	0.8	6.6	0	1	0	0	1	0	4.6	0	0	1.4	1	0	2	2	1.6	0	5.6	4	0	0	0	0	0	0	0	0
12	1	far	far-close	1	1	2	2	1	0	19	2	31	52	6	15	13	5	14	4.6	5.2	7.8	3.2	23.6	5	6	6	3	12	8.2	6	7.2	3	13.6	3	8	7	3	18.6	15.8	18.2	7.2	0	0	0	0	0	0	0	0
12	1	far	far-close	1	2	2	2	1	0	41	1	24	66	6	10	4	3	17	10	10.6	5.8	5.2	23.8	3	5	1	1	4	4.4	5.6	0.6	2.4	4.4	5	8	4	1	16.4	28	8.4	8.4	1	3	2	1	4.2	8.2	3.6	3.2
12	1	far	far-close	2	1	1	1	1	0	20	2	36	58	7	6	7	4	14	5.2	2.6	2.8	3.2	39.2	4	4	2	2	10	5.2	7	1.4	2.2	13.4	6	7	4	2	15.8	33.2	4.2	5.6	0	0	0	0	0	0	0	0
12	1	far	far-close	2	2	1	1	1	0	40	1	18	59	4	3	3	4	16	4.8	2	3.6	5.8	40.6	3	2	4	1	1	3.4	1.4	3	2.6	1.2	2	5	2	0	27.2	20.4	11.6	0	0	0	0	0	0	0	0	0
12	1	far	far-close	3	1	4	0	0	0	17	3	30	50	0	2	4	4	14	0	1	1.4	1.8	55.6	0	3	3	1	7	0	4	1	2	9	0	3	3	2	0	29.4	36.4	2.4	0	0	0	0	0	0	0	0
12	1	far	far-close	3	2	4	3	0	0	37	2	16	55	3	5	4	1	13	1.4	7.4	4.8	1	39	3	4	2	1	3	6.4	5.2	1.8	1	4.6	2	5	2	0	11.4	43.4	3	0	0	0	0	0	0	0	0	0
12	1	far	far-close	4	1	3	3	1	0	23	3	27	53	3	2	0	1	8	1.8	1.8	0	0.8	41.6	2	2	3	2	5	1.8	2.4	3.4	1.6	7.6	1	2	3	2	34.6	3	23	5.2	0	0	0	0	0	0	0	0
12	1	far	far-close	4	2	3	3	1	0	43	1	29	73	2	9	3	4	23	0.6	5.4	5.2	7	40.8	0	4	4	3	5	0	16	4	4.2	6.6	1	5	7	3	2.8	28.6	20.4	12.2	0	0	0	0	0	0	0	0
12	2	close	far-close	5	1	4	4	1	0	32	4	27	63	1	0	2	3	15	0.4	0	0.6	1.8	30.2	0	0	1	1	9	0	0	1.6	1.6	9.6	4	7	5	3	24.4	13.8	6.2	20.2	0	0	0	0	0	0	0	0
12	2	close	far-close	5	2	4	3	0	0	44	0	24	68	1	3	1	5	13	0.6	3.2	2.6	4.2	25.8	0	2	2	2	0	0	0.8	1.2	3	0	2	4	3	2	8.4	14	4.8	8	0	0	1	1	0	0	3.2	2.6
12	2	close	far-close	6	1	2	0	0	0	20	3	28	51	0	1	2	1	20	0	0.2	1	0.4	21	1	0	0	1	6	0.6	0	0	1	7	4	7	8	4	12.4	8.8	20.2	20.6	0	0	0	0	0	0	0	0
12	2	close	far-close	6	2	2	2	1	0	38	3	24	65	5	4	3	1	17	3.8	3	1.8	1	37.4	0	3	2	1	5	0	2.4	3.4	2	5.8	3	5	6	3	6.8	30.6	8	14.8	0	0	0	0	0	0	0	0
12	2	close	far-close	7	1	1	0	0	0	16	3	30	49	0	0	2	3	11	0	0	0.6	0.8	17	2	2	1	1	6	1.2	2.2	1	0.2	6	5	7	3	1	10.6	41.4	6.2	3.2	0	0	0	0	0	0	0	0
12	2	close	far-close	7	2	1	2	0	0	47	1	26	74	2	1	1	3	14	2.6	1.8	1.6	1.6	32.4	0	1	3	2	4	0	0.4	2.2	4.6	3.8	2	4	5	4	6.2	9.6	12.8	17	0	0	0	0	0	0	0	0
12	2	close	far-close	8	1	3	0	0	0	10	5	19	34	0	0	0	1	17	0	0	0	0.6	18	0	1	0	1	6	0	0.6	0	0.6	6.8	2	2	7	7	2.2	1	12.2	29.4	0	0	0	0	0	0	0	0
12	2	close	far-close	8	2	3	4	0	0	45	4	38	87	2	2	2	2	17	0.8	0.6	0.8	1.8	53.4	1	3	2	1	1	0.4	1.8	2.6	4.6	1.4	1	3	4	3	4	16.2	26	19.4	0	0	0	0	0	0	0	0
34	1	far	far-close	1	1	2	3	0	0	14	0	13	27	6	8	7	9	12	5.2	7.4	6	8	12.4	3	2	3	4	7	5.2	1.4	1.8	4.4	14.4	4	7	6	3	20	14.8	11.6	10.2	1	2	3	2	3	5.4	6	4.8
34	1	far	far-close	1	2	2	3	0	0	24	0	19	43	3	3	11	5	11	4.4	2.8	9.4	5.4	15.6	2	3	4	2	2	1	6.2	4	1.6	2.2	2	4	6	3	6.8	8	17.4	6.6	1	2	3	1	3	4.2	8.6	2.6
34	1	far	far-close	2	1	3	3	1	0	12	0	30	42	1	6	17	8	6	0.6	5.6	21.8	4.8	15.8	1	0	3	0	5	1.4	0	4.2	0	11.6	1	3	2	0	1.8	44.4	15.6	0	0	0	2	0	0	0	6.8	0
34	1	far	far-close	2	2	3	3	1	0	8	0	3	11	0	0	2	1	2	0	0	4.2	1	5.2	0	1	1	0	0	0	1.8	0.8	0	0	0	1	0	0	0	10.4	0	0	0	0	0	0	0	0	0	0
34	1	far	far-close	3	1	4	2	0	0	11	0	26	37	8	5	8	5	8	7.4	1.4	7.2	4.4	16	3	2	2	2	7	5.2	1.2	3.6	1.6	17.6	4	6	5	2	18	15	11.8	11	1	0	2	1	1.8	0	6.8	2
34	1	far	far-close	3	2	4	1	0	0	38	0	17	55	8	5	4	6	13	10	3.4	2.6	4	19.8	3	2	2	2	3	5.2	1.6	2.2	1.4	7	2	4	3	1	27.4	9.2	7	8	2	1	1	1	8.2	2	2.8	5.4
34	1	far	far-close	4	1	1	1	1	1	4	0	4	8	3	3	2	4	4	4.2	0.6	0.6	1	8.6	1	0	0	0	2	2	0	0	0	3.6	2	1	0	0	5.8	11.6	0	0	1	0	0	0	3	0	0	0
34	1	far	far-close	4	2	1	1	1	0	0	0	0	0	0	0	0	0	0	0	0	0	0	0	0	0	0	0	0	0	0	0	0	0	0	0	0	0	0	0	0	0	0	0	0	0	0	0	0	0
34	2	close	far-close	5	1	2	2	1	1	8	0	2	10	1	2	1	1	3	0.2	3.6	1	0.4	7.4	0	1	1	1	2	0	0.6	1.2	0.6	5.6	2	4	3	1	2.2	10.4	4.4	2	0	2	0	0	0	3.6	0	0
34	2	close	far-close	5	2	2	2	1	0	0	0	0	0	0	0	0	0	0	0	0	0	0	0	0	0	0	0	0	0	0	0	0	0	0	0	0	0	0	0	0	0	0	0	0	0	0	0	0	0
34	2	close	far-close	6	1	1	1	1	0	14	0	28	42	3	7	6	8	12	4.8	5.4	1.8	3.8	22.6	1	2	0	0	4	1	2.4	0	0	8.8	3	5	2	0	46.8	11.2	4.6	0	1	2	1	0	4.4	2.6	0.4	0
34	2	close	far-close	6	2	1	1	1	0	6	0	4	10	2	3	3	0	3	4.6	1.6	1.4	0	4.2	2	0	0	0	1	5.4	0	0	0	0.4	1	3	2	0	5.6	4.2	7	0	1	0	0	0	2.2	0	0	0
34	2	close	far-close	7	1	4	4	1	0	14	1	21	36	3	5	6	7	9	2.6	3	3	16.6	11.6	0	0	2	2	2	0	0	2	1.4	9.2	2	5	5	1	12	9.2	27	13.4	1	2	1	2	1.8	2.4	1.4	13.4
34	2	close	far-close	7	2	4	4	1	0	4	0	1	5	0	0	0	1	2	0	0	0	1.2	4.2	0	0	1	1	2	0	0	0.6	2	2.8	0	2	2	1	0	2	2.8	2	0	0	0	0	0	0	0	0
34	2	close	far-close	8	1	3	3	1	1	5	0	3	8	0	2	2	1	4	0	1.4	3.8	0.2	7.6	0	1	0	0	1	0	1.8	0	0	3.8	3	3	1	0	6.8	6.8	3	0	0	1	1	0	0	0.6	3	0
34	2	close	far-close	8	2	3	3	1	0	0	0	0	0	0	0	0	0	0	0	0	0	0	0	0	0	0	0	0	0	0	0	0	0	0	0	0	0	0	0	0	0	0	0	0	0	0	0	0	0
188	1	close	close-far	1	1	4	4	1	0	41	14	45	100	1	5	9	12	15	0.4	1.4	3.6	13.6	19.2	1	1	3	4	8	0.4	1	4.2	4.2	11.2	5	7	9	7	22.2	7	10.2	16.8	0	0	0	2	0	0	0	5.8
188	1	close	close-far	1	2	4	4	1	0	21	1	17	39	0	1	5	6	8	0	0.4	2	8.2	4.8	0	0	1	3	1	0	0	1.2	2.4	1.2	1	1	3	2	5.4	0.4	1.4	13.4	0	0	0	0	0	0	0	0
188	1	close	close-far	2	1	1	1	1	0	49	19	52	120	7	9	13	11	12	8.2	4	8.2	7.8	16.4	1	4	4	2	7	0.2	3	4.4	4.2	12.8	8	13	10	4	29.4	17.2	13.2	8.2	1	1	1	1	2.2	0.8	1.4	2.4
188	1	close	close-far	2	2	1	1	1	0	44	7	37	88	11	9	8	7	12	10.8	7.6	5.8	3.8	14.6	1	5	2	1	3	0.4	3.4	1	0.4	2	6	6	1	0	24.4	19.8	4.2	0	3	4	1	0	3.4	6.6	1.8	0
188	1	close	close-far	3	1	2	2	1	0	16	2	50	68	10	17	3	2	10	4.2	20	2.8	0.4	14	0	5	2	1	6	0	5.6	2.6	0.6	9.2	2	6	5	0	6.2	50.2	7	0	0	3	2	0	0	8.8	3.8	0
188	1	close	close-far	3	2	2	2	1	0	13	1	9	23	2	4	1	0	7	2	1.4	0.4	0	4.2	0	1	0	0	1	0	2.6	0	0	0.6	0	3	4	2	0	4.8	2.6	2.2	0	1	0	0	0	1.6	0	0
188	1	close	close-far	4	1	4	4	1	0	28	7	50	85	3	3	9	8	14	0.6	0.6	3.8	10.4	27.8	0	1	2	2	7	0	1.2	2.4	4.4	14.6	3	6	7	4	21.4	20.2	9	8.4	0	0	0	2	0	0	0	7.4
188	1	close	close-far	4	2	4	4	1	0	22	3	13	38	2	7	9	4	5	0.6	2.4	4.8	3	7.8	0	0	2	3	2	0	0	2.8	2.4	3	1	2	6	4	5.4	1.4	10.8	2.8	0	0	2	1	0	0	2.4	1
188	2	far	close-far	5	1	3	3	1	0	33	4	40	77	4	5	12	6	12	0.8	1	10.6	1.6	21.4	0	3	4	1	7	0	2.4	5.4	1.2	12	2	5	5	1	6.4	8	44.6	2.8	0	0	2	0	0	0	5.8	0
188	2	far	close-far	5	2	3	3	1	0	8	1	6	15	0	0	3	1	4	0	0	2	0.6	4	0	0	1	1	1	0	0	1.4	1.4	1	1	1	1	0	4.8	1	2.6	0	0	0	1	0	0	0	1.6	0
188	2	far	close-far	6	1	2	2	1	0	16	8	53	77	5	16	4	0	10	3.2	39	1.4	0	11.2	1	6	1	0	5	1.2	8.6	1	0	8.8	1	5	4	0	3.2	56.4	3.4	0	0	5	1	0	0	16.2	0.2	0
188	2	far	close-far	6	2	2	2	1	0	4	0	7	11	0	4	1	2	4	0	2	2	0.4	4.4	0	0	0	0	0	0	0	0	0	0	0	1	0	0	0	10.2	0	0	0	0	0	0	0	0	0	0
188	2	far	close-far	7	1	3	3	1	0	18	5	37	60	6	10	11	2	7	2.6	2.8	22	0.4	21.8	1	0	2	1	4	0.8	0	2.8	0.8	6.8	0	5	6	0	0	40	21.2	0	0	0	1	0	0	0	5.2	0
188	2	far	close-far	7	2	3	3	1	0	5	0	6	11	1	1	3	0	4	0.2	0.2	2.4	0	5.6	0	0	1	0	0	0	0	2.2	0	0	0	1	2	0	0	4	5.6	0	0	0	0	0	0	0	0	0
188	2	far	close-far	8	1	1	1	1	0	19	4	42	65	16	5	1	1	8	35.2	3.6	0.6	0.4	13.8	3	2	1	1	5	10	3.4	0.6	0.8	9.6	7	6	0	0	46.6	15.2	0	0	0	1	0	0	0	2.2	0	0
188	2	far	close-far	8	2	1	1	1	0	6	0	8	14	2	0	0	0	3	2.2	0	0	0	8.2	0	0	0	0	0	0	0	0	0	0	1	1	0	0	3	9.2	0	0	0	0	0	0	0	0	0	0
95	1	far	far-close	1	1	4	4	1	0	11	0	0	11	2	3	4	7	8	0.8	1.4	1.6	8	14.2	3	4	4	4	3	6.2	2.2	4	4.6	5.2	3	4	6	4	5	3.8	17.8	17.8	0	0	0	1	0	0	0	3
95	1	far	far-close	1	2	4	4	1	0	13	0	7	20	0	0	1	5	7	0	0	0.4	2.6	10	0	0	1	1	1	0	0	1.2	0.8	1	0	0	2	2	0	0	4.2	8.2	0	0	0	0	0	0	0	0
95	1	far	far-close	2	1	1	1	1	0	15	0	1	16	10	14	12	10	10	10.2	9.2	5.6	8.2	11.8	6	4	5	2	8	10.4	6.4	6.6	2.4	10.6	3	6	6	2	13.4	10	30.6	3.2	0	0	0	0	0	0	0	0
95	1	far	far-close	2	2	1	1	1	0	19	0	13	32	9	3	1	0	8	4	0.8	0.2	0	20.8	4	0	1	0	2	2.8	0	1	0	1.4	0	2	3	1	0	22.6	1.4	1.2	0	0	0	0	0	0	0	0
95	1	far	far-close	3	1	4	4	1	0	22	0	2	24	2	4	2	6	9	1.6	1.2	0.8	6.4	20.8	3	2	2	4	4	2	1.2	1.2	9.6	8	2	6	12	8	1.6	7	25.8	19.8	0	0	0	0	0	0	0	0
95	1	far	far-close	3	2	4	4	1	0	8	0	6	14	0	0	1	3	5	0	0	0.8	3.2	10	0	0	2	1	1	0	0	3.4	0.6	2.4	0	0	1	2	0	0	3.2	9	0	0	0	0	0	0	0	0
95	1	far	far-close	4	1	3	4	0	0	8	0	3	11	4	4	8	10	8	2.8	1.4	6.6	10.8	13.6	2	1	3	1	4	1.2	0.2	2.4	0.8	6.4	1	5	10	5	2.8	6.2	35.6	10.2	0	0	0	0	0	0	0	0
95	1	far	far-close	4	2	3	4	0	0	10	0	3	13	0	0	1	2	3	0	0	0.4	2.6	4	0	0	1	0	1	0	0	1	0	0.2	0	0	1	0	0	0	8.2	0	0	0	0	0	0	0	0	0
95	2	close	far-close	5	1	2	4	0	0	37	0	0	37	0	4	7	4	12	0	1.8	3.6	1	24.6	2	1	2	2	3	1.2	0.8	1.4	3	6.2	3	7	10	5	5.8	8.2	33.8	12.6	0	0	0	0	0	0	0	0
95	2	close	far-close	5	2	2	2	1	0	15	0	8	23	1	9	1	0	8	0.2	7.2	0.4	0	12.2	0	2	1	1	0	0	2	1	0.2	0	0	1	1	1	0	3.4	16.6	1	0	0	0	0	0	0	0	0
95	2	close	far-close	6	1	1	3	0	0	28	0	2	30	1	1	2	1	15	0.4	0.2	0.8	0.2	37	0	1	1	2	2	0	0.4	0.4	2.8	5.4	2	3	9	8	6.4	2.4	23.4	29	0	0	0	0	0	0	0	0
95	2	close	far-close	6	2	1	2	0	0	24	0	12	36	4	7	3	0	10	1.6	2.8	1	0	18.6	0	1	1	0	0	0	1.2	2.4	0	0	0	0	1	1	0	0	16.4	9	0	0	0	0	0	0	0	0
95	2	close	far-close	7	1	3	3	1	0	22	0	0	22	0	1	1	3	11	0	0.2	0.2	1.4	43.4	1	0	1	2	2	0.6	0	0.4	4.4	5.4	2	3	2	1	7.4	1.6	7.8	48.8	0	0	0	0	0	0	0	0
95	2	close	far-close	7	2	3	1	0	0	29	0	14	43	5	5	4	2	9	2.8	2.2	1.2	0.4	23.4	2	0	1	1	0	3.4	0	0.2	1	0	0	2	2	1	0	4.8	19.4	8.6	0	0	0	0	0	0	0	0
95	2	close	far-close	8	1	2	4	0	0	23	0	1	24	2	1	0	3	6	0.4	0.2	0	3.2	15.2	1	2	3	3	4	1.2	2	3.2	1.6	10.6	4	6	6	5	18.4	7.4	10.4	13.4	0	0	0	0	0	0	0	0
95	2	close	far-close	8	2	2	1	0	0	35	0	19	54	3	6	4	2	10	1.2	3.2	1.2	0.8	28.4	2	1	0	2	5	1.2	0.8	0	0.8	5.4	1	1	2	2	1	9	12.4	16.8	0	0	0	0	0	0	0	0
193	1	far	far-close	1	1	1	1	1	0	24	3	23	50	6	7	6	5	14	5	2.2	1.6	2.8	31.2	5	4	4	5	13	5.2	2.4	2	3.4	21.6	8	13	6	1	19.2	28.4	12.6	1.4	2	0	0	0	2.2	0	0	0
193	1	far	far-close	1	2	1	1	1	0	29	4	17	50	8	6	5	5	12	5.4	4.2	2.6	3.6	33	4	3	3	3	11	5.6	2.6	2.6	3.6	14	7	12	8	2	21	25.4	9.2	6	1	2	0	1	0.6	3.4	0	2.8
193	1	far	far-close	2	1	3	2	0	0	13	3	23	39	7	5	8	6	12	3.6	3.6	2.4	2.8	32.2	7	3	5	4	13	5.6	2.4	3	3	17.2	6	11	4	0	20.4	33.4	7	0	0	1	0	0	0	1.6	0	0
193	1	far	far-close	2	2	3	3	1	1	15	0	11	26	2	1	2	3	6	1.8	0.2	6	3	7	1	2	2	2	4	1.8	0.8	2.8	1.2	2.4	0	2	4	1	0	4.2	9.4	4.8	0	0	1	1	0	0	4.4	2.6
193	1	far	far-close	3	1	2	2	1	0	24	6	33	63	2	2	6	5	14	2.4	1.8	2	2.2	34.4	3	2	4	3	7	3.6	1.6	3	1.8	15.2	4	15	15	4	19	18.4	18.6	5.8	0	0	0	0	0	0	0	0
193	1	far	far-close	3	2	2	2	1	0	41	2	19	62	9	5	4	5	13	11.4	2.4	2	6.2	26.2	4	4	3	2	6	6.6	1.6	2.2	2.8	6.8	4	6	5	2	22.4	12.2	14.6	7.2	2	0	0	1	8.4	0	0	3.8
193	1	far	far-close	4	1	4	4	1	1	9	2	17	28	1	3	4	4	8	0.4	1.2	3.6	6.2	17.2	0	0	3	2	5	0	0	4	2.2	7.4	1	4	5	2	3	21	9.8	4.8	0	0	1	1	0	0	2.6	2.2
193	1	far	far-close	4	2	4	4	1	0	0	0	0	0	0	0	0	0	0	0	0	0	0	0	0	0	0	0	0	0	0	0	0	0	0	0	0	0	0	0	0	0	0	0	0	0	0	0	0	0
193	2	close	far-close	5	1	2	3	0	0	12	0	15	27	5	7	5	7	8	7.2	2.4	3.2	6.8	19.2	3	2	3	2	8	1.8	1	2.6	1.4	11.4	7	16	12	3	27.6	10	14	8.2	4	3	3	3	6.8	1	2.2	6
193	2	close	far-close	5	2	2	2	1	1	10	0	5	15	0	2	2	2	4	0	1.8	0.8	0.4	5.6	0	1	2	0	3	0	0.8	1	0	1.6	0	3	3	1	0	7.6	4	2.6	0	1	1	0	0	1.4	0.8	0
193	2	close	far-close	6	1	4	4	1	0	12	3	23	38	1	6	8	3	8	1	7	13.4	1.2	21.6	0	3	2	1	7	0	3.4	1	0.4	13.2	5	14	11	2	15	16.6	29.2	1.2	1	3	5	0	1.4	4.8	13.6	0
193	2	close	far-close	6	2	4	4	1	0	26	1	18	45	5	3	3	2	11	5	8	4.4	0.8	13.6	0	3	2	1	4	0	1.4	1.2	1	4.8	3	8	8	4	5.6	17.6	9.8	9.4	1	2	1	0	2.4	7.2	4.2	0
193	2	close	far-close	7	1	3	3	1	1	7	2	16	25	3	5	4	1	6	2.6	8.2	4.4	0.4	14	3	0	3	0	4	2.8	0	2.6	0	8.2	5	11	9	1	11.4	14	17.8	1.2	1	2	2	0	1.8	7	3.4	0
193	2	close	far-close	7	2	3	3	1	0	0	0	0	0	0	0	0	0	0	0	0	0	0	0	0	0	0	0	0	0	0	0	0	0	0	0	0	0	0	0	0	0	0	0	0	0	0	0	0	0
193	2	close	far-close	8	1	1	1	1	1	4	1	8	13	3	4	2	1	3	3.6	4.4	3	0.2	10.2	0	1	1	0	4	0	1.2	1.2	0	5.4	4	8	6	1	7	8.6	7.2	1.6	1	2	1	0	2.4	4	2.4	0
193	2	close	far-close	8	2	1	1	1	0	0	0	0	0	0	0	0	0	0	0	0	0	0	0	0	0	0	0	0	0	0	0	0	0	0	0	0	0	0	0	0	0	0	0	0	0	0	0	0	0
97	1	far	far-close	1	1	4	3	0	0	16	0	4	20	3	2	4	5	17	1	0.6	2	2.6	34.2	7	8	8	5	13	4.2	2.8	3	5.6	15	6	14	12	4	17.6	17	12.4	17.4	0	0	1	0	0	0	0.6	0
97	1	far	far-close	1	2	4	4	1	0	12	0	4	16	0	1	0	2	4	0	0.2	0	7.6	12.8	0	3	1	1	4	0	2.6	1	1	4	0	2	3	1	0	1.6	13.4	7.2	0	0	0	1	0	0	0	6
97	1	far	far-close	2	1	3	3	1	0	18	0	11	29	1	1	5	5	13	0.2	0.4	3.6	1.8	44.2	2	2	3	3	5	2.6	1	3.8	2	8.6	2	8	9	3	5.4	9.2	45.6	5.8	0	0	1	0	0	0	3.6	0
97	1	far	far-close	2	2	3	3	1	0	10	0	6	16	0	0	4	0	6	0	0	3.8	0	8.4	0	0	3	0	2	0	0	3.6	0	1.6	0	0	4	3	0	0	12	6.4	0	0	1	0	0	0	1.4	0
97	1	far	far-close	3	1	2	2	1	0	25	0	15	40	7	7	5	5	9	4.4	9.4	3.8	4	31.4	5	6	7	6	8	5.4	4.8	3.8	4.2	9.4	5	9	6	2	19.6	24.2	22.4	4	0	1	1	0	0	5.6	2.6	0
97	1	far	far-close	3	2	2	2	1	0	8	0	5	13	1	3	0	0	3	0.4	1.6	0	0	8.8	0	1	0	0	1	0	2.8	0	0	4	0	2	1	0	0	4.2	6.6	0	0	1	0	0	0	1.4	0	0
97	1	far	far-close	4	1	3	4	0	0	24	0	22	46	0	2	5	6	10	0	0.8	6.8	11.6	34.4	0	3	7	8	8	0	3	4.6	6.2	10.8	2	5	7	4	4.8	7.2	27.2	27.4	0	0	1	2	0	0	5.2	7.6
97	1	far	far-close	4	2	3	4	0	0	5	0	5	10	0	0	2	3	3	0	0	0.6	1.6	8.4	0	0	1	1	1	0	0	0.4	1.8	2.4	0	0	1	2	0	0	8	3	0	0	0	1	0	0	0	1
97	2	close	far-close	5	1	1	3	0	0	24	0	33	57	1	5	4	1	13	0.6	1.6	1.6	0.4	46.6	4	3	3	3	13	1.8	1.2	0.8	2.2	12.8	5	10	11	6	10.4	24.2	18	15.8	0	0	1	0	0	0	1.8	0
97	2	close	far-close	5	2	1	3	0	0	16	0	7	23	1	0	4	1	6	0.4	0	2.4	0.6	6	0	0	2	3	1	0	0	1.4	3.4	0.8	0	0	2	2	0	0	11.8	3	0	0	0	1	0	0	0	2
97	2	close	far-close	6	1	2	2	1	0	33	0	24	57	2	5	2	1	11	0.4	2	0.6	0.4	33.2	1	2	4	4	10	1.2	2	2.4	1.6	11.6	5	9	9	4	19.2	7	19	16.6	0	0	0	0	0	0	0	0
97	2	close	far-close	6	2	2	3	0	0	31	0	12	43	2	3	1	0	5	2.2	6.2	1.4	0	12.4	0	0	3	3	2	0	0	2.4	2.4	1.6	1	2	4	2	1.8	2.8	14.4	3.8	0	0	3	0	0	0	4.4	0
97	2	close	far-close	7	1	4	4	1	0	30	1	24	55	4	5	3	3	10	2.2	1.8	0.6	1.2	37.4	0	2	1	2	5	0	0.8	0.6	1.6	4	4	6	4	2	14.8	7.8	4.6	34.6	0	0	0	0	0	0	0	0
97	2	close	far-close	7	2	4	4	1	0	9	0	5	14	0	1	1	3	6	0	0.4	0.4	1.4	16	1	2	2	0	3	0.6	1	2	0	2.4	1	2	2	1	3.2	2	11	4.4	0	0	0	0	0	0	0	0
97	2	close	far-close	8	1	1	2	0	0	33	0	21	54	0	3	1	2	10	0	1.4	0.6	0.6	50.6	2	2	2	2	11	2	1.4	3	1.6	13.6	3	7	7	2	11	19.8	30.4	5	0	0	0	0	0	0	0	0
97	2	close	far-close	8	2	1	2	0	0	6	0	4	10	0	1	0	0	1	0	0.8	0	0	13.4	0	0	1	1	1	0	0	0.4	1.2	1.2	0	0	1	0	0	0	15	0	0	0	0	0	0	0	0	0
176	1	far	far-close	1	1	3	3	1	0	37	9	36	82	1	3	4	2	11	0.2	1.2	1	0.6	12.8	2	2	3	2	7	0.8	1	2	0.4	5.6	3	5	4	2	9.8	3.6	23	12.2	0	0	0	0	0	0	0	0
176	1	far	far-close	1	2	3	3	1	0	32	3	16	51	0	2	2	0	7	0	4	7.4	0	11	0	1	2	0	4	0	1.4	1.2	0	5.8	0	1	4	1	0	5	17.6	0.6	0	1	1	0	0	3	5.4	0
176	1	far	far-close	2	1	1	4	0	0	57	6	44	107	3	1	1	3	12	2.2	0.2	0.6	1	18.6	5	2	1	2	8	6.4	0.8	1	2.4	6.8	3	7	8	4	7.6	12.2	27.2	4.4	0	0	0	0	0	0	0	0
176	1	far	far-close	2	2	1	4	0	0	23	3	11	37	0	1	1	3	4	0	0.6	6	6	2.4	1	1	2	1	2	0.2	0.4	1.4	0.8	2.4	0	0	1	2	0	0	8.6	11	0	0	1	1	0	0	5	3.8
176	1	far	far-close	3	1	2	2	1	0	50	7	38	95	2	1	1	0	9	1	0.2	0.2	0	21.6	2	1	1	0	4	0.8	1	0.4	0	5.6	1	2	2	0	13	1.6	39.2	0	0	0	0	0	0	0	0	0
176	1	far	far-close	3	2	2	2	1	0	47	9	28	84	4	2	1	0	8	5.8	1.6	0.4	0	7	6	1	2	1	4	7	1.2	1.6	1.2	4	5	6	3	1	19.8	25.2	2.4	0.6	1	0	0	0	3.2	0	0	0
176	1	far	far-close	4	1	3	4	0	0	16	2	30	48	0	0	0	0	4	0	0	0	0	10.8	0	1	0	0	2	0	1.6	0	0	2.6	0	0	1	1	0	0	45.8	0.6	0	0	0	0	0	0	0	0
176	1	far	far-close	4	2	3	4	0	0	27	4	21	52	1	0	0	1	3	0.2	0	0	0.8	9.8	1	1	0	1	3	2.2	0.4	0	0.2	4.2	1	2	4	4	2.4	12.4	4.6	5.8	0	0	0	0	0	0	0	0
176	2	close	far-close	5	1	1	2	0	0	15	2	18	35	0	0	0	0	4	0	0	0	0	11.4	0	0	0	0	1	0	0	0	0	3	0	0	3	4	0	0	11.2	42.2	0	0	0	0	0	0	0	0
176	2	close	far-close	5	2	1	3	0	0	26	1	7	34	2	1	1	2	4	3	1.2	1.6	1.4	4.4	1	0	0	1	1	0.8	0	0	0.4	2	1	2	4	4	2.2	4.8	5	22.6	0	0	0	0	0	0	0	0
176	2	close	far-close	6	1	4	3	0	0	60	7	43	110	0	0	0	1	8	0	0	0	0.6	21.2	1	0	0	0	6	1	0	0	0	7	2	4	4	2	9.2	2.4	39.4	11	0	0	0	0	0	0	0	0
176	2	close	far-close	6	2	4	2	0	0	25	1	16	42	1	2	2	1	4	4.2	6.2	0.6	0.2	8.2	1	1	0	0	0	3.6	0.2	0	0	0	1	2	3	2	6.2	9	7.6	2	1	1	0	0	4.4	4.2	0	0
176	2	close	far-close	7	1	2	3	0	0	23	3	35	61	0	1	0	0	8	0	0.4	0	0	29	0	0	0	0	3	0	0	0	0	6.6	1	4	5	3	0.8	11.8	21.8	22.8	0	0	0	0	0	0	0	0
176	2	close	far-close	7	2	2	3	0	0	20	2	16	38	1	3	2	1	2	2.4	0.8	0.6	0.2	5.2	1	1	3	1	2	0.4	1.6	1.6	0.2	3	1	4	5	3	0.6	12.2	7.8	3	0	0	0	0	0	0	0	0
176	2	close	far-close	8	1	4	3	0	0	9	2	21	32	0	1	2	2	3	0	0.2	0.4	0.4	6.6	0	0	2	1	2	0	0	1.2	0.8	2.2	0	0	1	2	0	0	5.8	37.8	0	0	0	0	0	0	0	0
176	2	close	far-close	8	2	4	3	0	0	25	2	10	37	2	1	0	1	5	1.6	0.2	0	0.6	4.2	0	2	1	1	1	0	0.6	0.6	0.4	3.4	1	2	2	3	2.2	6.8	2.8	9.2	0	0	0	0	0	0	0	0
93	1	far	far-close	1	1	2	2	1	0	13	1	6	20	2	7	2	1	9	0.6	8.4	0.8	0.6	13.6	2	7	4	1	8	0.6	3.8	1.2	0.6	12.2	2	5	8	5	4.8	11.2	19.8	7.8	0	1	0	0	0	5	0	0
93	1	far	far-close	1	2	2	2	1	0	3	0	0	3	0	1	0	0	3	0	2	0	0	3.8	0	1	1	0	0	0	1.4	0.8	0	0	0	0	0	2	0	0	0	2	0	0	0	0	0	0	0	0
93	1	far	far-close	2	1	4	4	1	0	14	0	5	19	1	1	2	6	4	1.4	0.4	1	14.4	8	1	0	2	2	4	1.4	0	2	1.8	8.2	2	5	3	1	3.4	6.2	46.8	3	0	0	0	0	0	0	0	0
93	1	far	far-close	2	2	4	4	1	0	3	0	1	4	0	0	0	1	1	0	0	0	1.2	1.2	0	0	0	1	1	0	0	0	1.2	1.2	0	0	0	1	0	0	0	1.2	0	0	0	0	0	0	0	0
93	1	far	far-close	3	1	3	3	1	0	8	0	8	16	7	4	5	3	6	4.4	1.4	4.2	7.4	9	0	3	4	0	4	0	1.8	4.8	0	7.2	1	3	3	1	1	7.8	57.4	0.2	0	0	0	0	0	0	0	0
93	1	far	far-close	3	2	3	3	1	0	4	0	0	4	0	0	1	0	2	0	0	1	0	1.4	0	0	1	0	1	0	0	0.6	0	1.2	0	0	1	1	0	0	2.6	0.6	0	0	0	0	0	0	0	0
93	1	far	far-close	4	1	2	2	1	0	8	1	6	15	6	6	3	4	3	10.8	22.4	4	10.6	9.4	1	2	0	0	4	0.2	2.6	0	0	7.6	2	3	1	0	4.2	64.4	1.4	0	0	0	0	0	0	0	0	0
93	1	far	far-close	4	2	2	2	1	0	3	0	1	4	1	2	2	2	3	0.2	3.2	0.6	2	5.6	0	0	1	1	1	0	0	1.6	0.2	0.8	0	2	2	0	0	10.8	4.4	0	0	0	0	0	0	0	0	0
93	2	close	far-close	5	1	3	3	1	0	10	1	5	16	3	5	6	5	12	2	3.2	1.6	2.6	25.4	0	1	6	2	10	0	1	4.8	1.4	17	5	12	10	4	10.4	27	15.2	6.2	0	0	0	0	0	0	0	0
93	2	close	far-close	5	2	3	3	1	0	5	0	1	6	0	3	4	1	4	0	1.2	2	0.6	7.2	1	0	2	2	1	0.2	0	0.8	2.2	0.6	1	1	1	2	0.6	0.6	2.6	8.8	0	0	0	0	0	0	0	0
93	2	close	far-close	6	1	1	2	0	0	13	1	14	28	3	6	3	4	14	1.4	2	0.8	1.2	29.4	9	6	7	6	11	4.4	2.4	4	2.4	15.6	8	11	11	6	28.6	8.2	30	12	0	0	0	0	0	0	0	0
93	2	close	far-close	6	2	1	2	0	0	5	0	3	8	0	1	0	0	1	0	1	0	0	11.8	0	1	0	0	1	0	0.6	0	0	1.4	1	0	0	0	12.8	0	0	0	0	0	0	0	0	0	0	0
93	2	close	far-close	7	1	4	4	1	0	18	1	16	35	1	1	4	3	11	0.4	0.6	1.4	1.2	34.2	2	2	3	3	6	0.8	0.8	2	2.8	14.2	4	7	5	2	28	18.2	8.8	9.6	0	0	0	0	0	0	0	0
93	2	close	far-close	7	2	4	4	1	0	4	0	6	10	0	0	0	1	5	0	0	0	1.4	10.8	0	1	1	3	2	0	0.4	0.4	1.4	2.2	0	2	2	1	0	15.2	4.4	2	0	0	0	0	0	0	0	0
93	2	close	far-close	8	1	1	2	0	0	11	2	15	28	7	4	1	2	9	2	1.2	0.4	0.6	44.6	3	1	2	1	3	2.2	0.6	0.6	1	6.2	6	8	4	3	25.2	35	4	3	0	0	0	0	0	0	0	0
93	2	close	far-close	8	2	1	2	0	0	4	0	2	6	0	1	0	0	2	0	1.2	0	0	11.4	0	0	0	0	0	0	0	0	0	0	1	0	0	0	13.6	0	0	0	0	0	0	0	0	0	0	0
23	1	far	far-close	1	1	3	3	1	1	29	3	21	53	1	2	9	5	8	0.2	0.6	26.2	2.4	19.4	1	4	5	5	7	0.2	2	5	4.4	11.4	2	5	5	1	5.4	22.2	29	0.4	0	0	2	0	0	0	12.4	0
23	1	far	far-close	1	2	3	3	1	0	0	0	0	0	0	0	0	0	0	0	0	0	0	0	0	0	0	0	0	0	0	0	0	0	0	0	0	0	0	0	0	0	0	0	0	0	0	0	0	0
23	1	far	far-close	2	1	1	1	1	0	28	1	16	45	13	10	4	5	14	23.6	6.4	6	6.8	18.8	4	6	5	4	7	9.2	4.6	2.4	4.8	12.6	4	7	6	3	21	21	15	7.6	0	1	2	1	0	1	5.6	0.4
23	1	far	far-close	2	2	1	1	1	0	9	0	8	17	4	0	0	0	5	4.6	0	0	0	13.8	3	1	0	0	1	3	0.8	0	0	0.4	1	1	1	1	2	3.6	0.6	14	0	0	0	0	0	0	0	0
23	1	far	far-close	3	1	4	4	1	0	13	5	13	31	8	5	7	7	10	6.6	1.4	4.2	22.6	15	1	2	5	6	7	0.8	4.8	6	7.4	10.6	3	4	6	4	9.8	4	13.2	30	1	0	0	2	1	0	0	7.2
23	1	far	far-close	3	2	4	4	1	0	10	0	5	15	4	1	3	5	6	1.2	0.2	3.8	5.2	3	0	0	3	1	1	0	0	4	0.2	0.6	0	0	4	3	0	0	14.8	4	0	0	0	0	0	0	0	0
23	1	far	far-close	4	1	1	1	1	0	29	3	20	52	13	4	4	4	18	20.8	1	2	1.6	30.2	5	1	3	3	13	6.2	0.8	1.4	1.4	12.2	3	5	4	0	23.6	6.4	28.6	0	2	0	0	0	5.8	0	0	0
23	1	far	far-close	4	2	1	1	1	0	23	2	16	41	10	4	1	6	15	9.2	1.2	0.4	2.6	17.4	6	4	3	1	4	4.8	2.2	2	1	1.6	1	1	1	1	3.2	6.6	10.2	2.6	1	0	0	0	0.8	0	0	0
23	2	close	far-close	5	1	4	4	1	0	28	4	17	49	5	3	10	10	12	2.2	1.2	9.6	19.8	28	2	2	6	7	9	0.6	1.6	3.4	6.8	12.6	1	6	12	6	5.6	17.4	14.6	31	0	0	3	4	0	0	3.4	13.8
23	2	close	far-close	5	2	4	4	1	0	16	4	9	29	1	0	1	11	12	0.4	0	0.6	6.6	17.2	2	1	3	2	4	1.8	0.4	1.8	0.8	5.4	1	3	5	2	1.2	6	19.6	2	0	0	0	1	0	0	0	0.6
23	2	close	far-close	6	1	2	2	1	0	17	4	18	39	2	11	5	6	13	2	15	3.2	7	19.4	0	3	2	4	7	0	0.8	0.8	3.6	11.8	4	8	8	4	14.6	14.2	24.8	10.6	1	3	0	1	1.4	10.6	0	4.2
23	2	close	far-close	6	2	2	2	1	0	10	1	7	18	1	8	0	0	6	0.4	5.8	0	0	12	1	2	2	1	1	0.4	1.8	0.6	0.6	0.6	1	2	2	1	4.2	4.4	4.8	7.4	0	1	0	0	0	3	0	0
23	2	close	far-close	7	1	3	2	0	0	20	4	13	37	2	8	9	6	14	7.8	13.6	5	9.8	13.4	1	2	3	5	6	0.2	1	1.8	3	12	4	8	8	4	18	15.2	8.8	25.2	1	2	1	2	6.4	10.2	2	7.8
23	2	close	far-close	7	2	3	2	0	0	11	1	11	23	1	3	6	2	8	2.2	5.6	2.2	0.6	12	3	2	3	0	4	1.6	1.2	1.2	0	2.4	2	4	3	2	7.4	10.4	11	4.4	1	1	0	0	2.2	4.6	0	0
23	2	close	far-close	8	1	2	2	1	1	18	3	11	32	2	10	6	3	6	1.4	35	7	1	13	2	4	2	1	4	0.6	3	1.2	0.6	4.8	1	4	4	1	5.6	34	21.6	3.8	0	5	1	0	0	26.2	1.2	0
23	2	close	far-close	8	2	2	2	1	0	0	0	0	0	0	0	0	0	0	0	0	0	0	0	0	0	0	0	0	0	0	0	0	0	0	0	0	0	0	0	0	0	0	0	0	0	0	0	0	0
180	1	close	close-far	1	1	3	3	1	0	10	0	8	18	6	14	14	11	14	1.6	6.8	8.4	4.2	14.2	6	8	7	6	14	6.6	5	3	3.8	13.2	7	12	17	9	23.8	13.2	10.8	13.4	0	1	2	1	0	1	2.4	1.4
180	1	close	close-far	1	2	3	3	1	0	16	0	1	17	1	3	11	6	11	0.4	0.6	7.4	1.4	10.2	3	1	3	1	3	3.2	0.2	2.2	1	3.6	2	5	3	1	5.8	11.8	5.6	1.4	0	0	0	0	0	0	0	0
180	1	close	close-far	2	1	4	4	1	0	8	4	14	26	5	9	11	7	15	1.2	4.2	6.4	2.8	21.8	9	10	8	9	11	7	4.2	2.6	4.4	10	8	11	15	9	25.8	7.2	10.6	15.2	0	0	0	0	0	0	0	0
180	1	close	close-far	2	2	4	4	1	0	11	0	0	11	0	0	2	10	11	0	0	0.6	5	6.2	1	3	4	3	0	0.6	1.4	1.2	1.8	0	2	4	3	0	4.2	9.6	7	0	0	0	0	0	0	0	0	0
180	1	close	close-far	3	1	1	3	0	0	11	4	13	28	8	6	8	6	13	2.4	3.6	2.6	2.2	14.6	10	9	10	7	10	7	2.8	3.8	2.8	7.8	9	10	11	8	23	4.2	6.2	13.6	0	0	0	0	0	0	0	0
180	1	close	close-far	3	2	1	3	0	0	21	0	0	21	3	2	6	8	13	0.6	0.6	6.6	3.8	11.8	3	3	4	2	5	1.4	1	2.2	0.6	3.6	2	3	2	1	0.8	21.6	2.8	0.8	0	0	0	0	0	0	0	0
180	1	close	close-far	4	1	2	4	0	0	11	3	13	27	7	12	12	5	18	3	3.8	4.4	2.8	20.4	15	14	10	10	9	8.4	4	3.2	3.4	10.2	11	15	14	9	24.2	10	6.2	15	0	0	0	0	0	0	0	0
180	1	close	close-far	4	2	2	4	0	0	11	0	0	11	3	5	5	5	8	0.6	1	1.8	5.8	6.8	2	3	4	1	3	1	0.6	1.4	1.4	2.8	1	2	3	1	0.6	8.4	9	0.6	0	0	0	0	0	0	0	0
180	2	far	close-far	5	1	4	4	1	0	13	2	15	30	6	6	6	16	17	1.6	1.8	2.8	13.6	21.4	10	11	12	10	11	4.2	6	6.2	5.6	9.6	4	11	13	5	13.2	14.4	17	7.4	0	0	0	0	0	0	0	0
180	2	far	close-far	5	2	4	4	1	0	6	0	2	8	2	2	1	4	5	0.8	0.4	0.2	3.6	5	0	1	3	2	1	0	0.4	1.8	1.6	1.4	0	0	2	3	0	0	9	4.8	0	0	0	0	0	0	0	0
180	2	far	close-far	6	1	3	3	1	0	9	1	13	23	5	8	11	13	16	1.2	2.8	7.8	8.4	16.4	7	10	11	5	9	3	4.8	7.2	2.2	7.8	2	9	10	3	5.8	25	22.6	4.6	0	0	1	0	0	0	2.4	0
180	2	far	close-far	6	2	3	3	1	0	15	0	4	19	1	4	7	5	10	0.6	1.2	4.6	3.2	11.4	0	3	5	3	4	0	1.8	3.4	2.8	2.4	0	2	3	1	0	9.2	13	1.8	0	0	0	0	0	0	0	0
180	2	far	close-far	7	1	2	3	0	0	6	2	10	18	4	3	8	13	12	2.4	1	9.6	8.6	16.6	6	8	8	6	7	4.6	6.2	4	3.6	5.6	3	8	11	6	7	30.2	10.2	8.4	0	0	0	0	0	0	0	0
180	2	far	close-far	7	2	2	3	0	0	8	0	1	9	1	1	7	3	7	0.2	0.4	4.2	1.6	9.4	1	1	3	1	2	0.6	0.4	2.6	0.2	1.2	0	2	1	0	0	15	1.8	0	0	0	0	0	0	0	0	0
180	2	far	close-far	8	1	1	1	1	0	10	1	8	19	8	8	9	9	9	9.6	3.2	5.8	5.4	11.4	8	9	9	5	8	9.8	6.2	5.8	2.6	11.2	5	11	15	5	14.4	11.2	17.6	11.2	1	0	0	2	1.4	0	0	1
180	2	far	close-far	8	2	1	1	1	0	12	0	7	19	8	7	4	6	8	7.6	2.8	1	2.2	10.4	4	4	2	1	5	3.2	3.6	1.2	0.4	4.2	3	5	4	1	8.4	7.4	12.4	0.6	0	0	0	0	0	0	0	0
164	1	close	close-far	1	1	4	2	0	0	6	0	28	34	2	3	3	8	16	0.4	1.4	1.6	3.8	27.4	1	3	2	1	7	0.6	3.4	1.6	0.6	6.2	4	7	7	5	19.2	12	11	2.6	0	0	0	0	0	0	0	0
164	1	close	close-far	1	2	4	1	0	0	10	0	3	13	1	2	0	2	4	0.8	0.8	0	0.8	11	1	1	0	0	3	0.6	1.2	0	0	4.2	1	2	5	4	1.8	5	6.6	8.8	1	0	0	0	1.2	0	0	0
164	1	close	close-far	2	1	3	4	0	0	19	1	38	58	1	1	8	0	13	1	0.4	6.2	0	23.8	1	0	2	1	8	0.4	0	1	0.4	8.8	2	4	8	9	14.4	10	19.4	20.4	0	0	0	0	0	0	0	0
164	1	close	close-far	2	2	3	1	0	0	12	0	25	37	6	4	5	0	10	3.4	2	3	0	23.4	5	4	4	2	7	1.6	2	3.6	2	7.2	3	7	8	4	14	10.8	16.8	19.6	2	2	1	0	3.4	2	0.8	0
164	1	close	close-far	3	1	2	2	1	0	24	0	37	61	1	7	7	2	13	0.6	5.8	4.8	0.4	28.2	1	4	1	0	5	0.2	4.2	0.2	0	4	3	8	5	2	3.2	38.8	9	10.8	0	3	1	0	0	4.4	0.4	0
164	1	close	close-far	3	2	2	2	1	0	5	0	10	15	1	4	1	0	4	0.6	3.6	0.2	0	9	1	2	0	0	2	0.8	0.4	0	0	5	1	4	3	1	1.6	5.6	7.8	1.4	1	2	0	0	0.6	3.6	0	0
164	1	close	close-far	4	1	3	2	0	0	21	1	30	52	3	4	7	2	14	0.8	3.4	3.8	0.6	29.8	0	2	4	1	6	0	0.8	2	0.2	3.8	2	6	8	5	1	19.8	26.4	16	0	1	0	0	0	2	0	0
164	1	close	close-far	4	2	3	2	0	0	8	0	13	21	0	2	1	0	4	0	2.8	1	0	12	0	1	1	0	3	0	1.4	1.2	0	1.2	0	4	3	0	0	17.6	4.8	0	0	1	0	0	0	3.2	0	0
164	2	far	close-far	5	1	2	4	0	0	26	4	32	62	0	4	4	7	12	0	3.8	2	6.8	24	2	0	1	3	8	1	0	0.6	1.2	7.4	2	4	5	1	31.2	4.6	17	1.4	0	0	0	0	0	0	0	0
164	2	far	close-far	5	2	2	4	0	0	25	0	15	40	0	2	6	11	10	0	0.6	5.4	11.6	20.6	0	2	3	1	5	0	2.4	1.4	1.2	5	2	3	2	1	2	10.6	16.6	3.8	0	1	0	0	0	1.4	0	0
164	2	far	close-far	6	1	1	1	1	0	18	3	35	56	2	4	4	6	19	0.4	1.8	1.2	5.2	18	2	1	0	0	5	1	0.2	0	0	3.4	1	6	6	0	6	11.2	25.2	0	0	0	0	0	0	0	0	0
164	2	far	close-far	6	2	1	1	1	0	41	0	27	68	3	2	4	7	13	1.6	2	1.2	18	30.2	1	3	1	0	3	0.8	2.6	0.4	0	2.8	1	3	3	1	4.2	27.8	28.4	1	1	0	0	0	0.6	0	0	0
164	2	far	close-far	7	1	4	4	1	0	20	2	30	52	3	3	3	9	12	2.2	1.6	1.2	8.6	25.8	1	1	2	1	4	0.2	0.8	0.4	2	5.2	2	6	9	4	17.2	23.4	21	3.2	0	0	0	0	0	0	0	0
164	2	far	close-far	7	2	4	3	0	0	18	0	11	29	0	1	2	3	3	0	0.2	5.4	5	7.4	0	0	1	1	2	0	0	1.4	1.4	2.4	0	1	4	3	0	0.8	14.2	11.8	0	0	1	0	0	0	2.6	0
164	2	far	close-far	8	1	1	1	1	0	11	2	20	33	8	1	2	1	13	11.2	0.8	1	0.6	33.2	2	0	0	0	4	2.2	0	0	0	4	2	4	1	0	12.6	51.2	1.6	0	0	0	0	0	0	0	0	0
164	2	far	close-far	8	2	1	1	1	0	8	0	8	16	4	0	0	0	3	4	0	0	0	12.4	1	0	0	0	2	1.4	0	0	0	1	1	2	1	0	3.6	12.2	1.6	0	0	0	0	0	0	0	0	0
156	1	far	far-close	1	1	4	2	0	0	18	4	24	46	1	1	2	2	17	0.2	0.2	2.6	0.8	24.8	4	1	0	1	11	2	1	0	0.2	11	6	9	6	2	39.4	8.4	5.8	0.6	0	0	0	0	0	0	0	0
156	1	far	far-close	1	2	4	4	1	0	30	0	9	39	1	1	3	2	8	3.8	4.2	2.6	6.4	12.2	3	3	2	1	3	2	2.6	0.8	1	3.2	2	3	3	2	18.4	5.8	4.8	5.6	1	1	0	1	3.2	3.2	0	3.6
156	1	far	far-close	2	1	1	1	1	0	20	2	24	46	8	5	5	7	14	6.4	1.2	3.2	4.2	19.4	3	3	2	4	9	5.4	2	2.2	4.4	12.2	6	8	8	4	25.2	12.6	7.8	8.2	1	0	0	0	2.4	0	0	0
156	1	far	far-close	2	2	1	2	0	0	14	0	11	25	5	1	0	0	5	3	8.2	0	0	10.8	1	1	0	0	1	4	0.6	0	0	2.2	2	2	1	1	11	9	1	1.2	1	1	0	0	2	6.8	0	0
156	1	far	far-close	3	1	2	4	0	0	26	3	32	61	5	4	2	6	12	4.2	2.2	0.6	3	20	3	1	3	3	5	4.4	2.4	1.6	4.2	11.4	4	7	6	4	13	20.2	9.8	4.8	0	0	0	0	0	0	0	0
156	1	far	far-close	3	2	2	4	0	0	8	0	6	14	0	0	0	1	1	0	0	0	7	13	1	0	0	1	1	0.2	0	0	3.6	1.4	1	2	1	1	15.8	2.4	1.4	3	0	0	0	1	0	0	0	2.2
156	1	far	far-close	4	1	4	3	0	0	29	2	33	64	6	5	3	4	10	2.6	2.8	0.8	1	26	1	2	1	3	7	0.4	0.8	0.4	2	15.8	5	7	4	1	25.8	23.4	9	3.4	0	0	0	0	0	0	0	0
156	1	far	far-close	4	2	4	2	0	0	21	0	12	33	2	5	3	0	8	4.2	6.2	2.2	0	16.6	1	2	0	0	1	2.2	2.2	0	0	1.8	1	2	0	0	3.4	14.2	0	0	0	2	0	0	0	3.6	0	0
156	2	close	far-close	5	1	3	1	0	0	29	10	32	71	0	2	2	1	15	0	1	0.6	0.2	23.2	1	2	5	2	9	0.2	0.8	3	0.8	11	3	6	8	7	16.4	6.2	3.6	14.6	0	0	0	0	0	0	0	0
156	2	close	far-close	5	2	3	3	1	0	30	0	18	48	1	4	8	3	8	0.2	5.2	6	1.4	15.6	0	1	0	1	2	0	1.8	0	0.6	1.6	0	3	5	2	0	5.2	6	23.8	0	2	2	0	0	3.4	3	0
156	2	close	far-close	6	1	1	3	0	0	28	3	34	65	2	1	2	1	7	0.8	0.2	0.4	3.8	19.2	0	1	0	2	4	0	2	0	0.8	6.6	5	5	2	1	33.8	5.4	1.2	22	0	0	0	0	0	0	0	0
156	2	close	far-close	6	2	1	2	0	0	23	0	16	39	2	5	4	1	9	2.6	5	3.2	0.2	18.2	0	1	1	0	2	0	0.8	1	0	2.6	1	1	0	0	27.8	4.4	0	0	0	1	0	0	0	3	0	0
156	2	close	far-close	7	1	3	4	0	0	17	7	37	61	1	1	3	1	9	0.2	1	1.2	0.2	19.8	2	0	0	1	4	2	0	0	0.2	10	2	3	4	3	9	1.6	8.2	24.2	0	0	0	0	0	0	0	0
156	2	close	far-close	7	2	3	3	1	0	47	0	26	73	2	3	4	4	8	1.4	3.8	10.8	4.8	19.4	0	0	1	1	2	0	0	1	1	2.4	1	1	3	2	25.2	9.8	11.4	4.2	0	0	1	1	0	0	8.2	2.8
156	2	close	far-close	8	1	2	4	0	0	23	10	37	70	0	0	1	2	10	0	0	0.6	4.8	20.2	2	0	1	1	4	0.8	0	0.6	0.6	8.8	2	3	4	3	15.8	2	4.8	5.6	0	0	0	0	0	0	0	0
156	2	close	far-close	8	2	2	2	1	0	35	0	18	53	1	3	4	2	11	1.2	6.6	3	2.4	16.6	0	1	2	1	1	0	0.6	2.6	0.8	0.6	1	2	1	0	0.8	8.2	1.8	0	0	1	1	0	0	4.4	1.6	0
36	1	close	close-far	1	1	2	2	1	0	25	0	43	68	3	13	7	3	22	2.2	9.8	3	1	21.8	6	9	10	7	16	2.8	3.8	3	2.8	14.4	9	16	14	9	22.8	14.4	11.6	20.2	0	1	0	0	0	4	0	0
36	1	close	close-far	1	2	2	2	1	0	65	0	32	97	13	19	7	7	17	14.4	12.4	3.8	5.6	15.6	4	2	7	3	9	2.4	1.2	4.8	1.6	6.6	4	10	9	3	24.6	17.4	16	6.8	1	0	1	0	1	0	2	0
36	1	close	close-far	2	1	1	3	0	0	38	2	33	73	20	9	10	4	22	10	2.4	2.8	1	21.6	11	7	7	7	16	4.2	3.2	2.2	3.4	10.6	4	11	11	5	21	11.8	11.4	19.2	0	0	0	0	0	0	0	0
36	1	close	close-far	2	2	1	3	0	0	74	0	32	106	6	8	13	13	19	3.4	4.4	10.4	14.4	20.2	3	6	7	3	6	1.8	3.8	4.8	3.2	5.2	3	7	5	2	6.6	38	8.6	9.6	0	0	0	0	0	0	0	0
36	1	close	close-far	3	1	4	3	0	0	30	1	40	71	6	8	9	6	22	2.4	3.2	5	2.4	23.8	4	6	11	6	15	1.4	4.2	4.2	2.4	14.2	8	13	15	11	18	8.6	10	28.8	0	1	1	0	0	2	1.4	0
36	1	close	close-far	3	2	4	3	0	0	31	1	11	43	0	5	7	4	8	0	4	6.2	1.8	9.6	0	0	3	1	2	0	0	4.4	0.6	0.8	0	0	4	4	0	0	20.4	4.2	0	0	0	0	0	0	0	0
36	1	close	close-far	4	1	3	3	1	0	37	1	37	75	9	6	9	5	19	4	3	3.8	1.6	24.8	3	4	5	6	17	1.2	2.2	1.8	2.4	12.4	5	12	15	7	16.2	12.4	15.8	19.8	0	0	0	0	0	0	0	0
36	1	close	close-far	4	2	3	3	1	0	69	1	32	102	7	10	11	7	16	8.8	10.4	8.4	9	20.4	0	2	7	3	7	0	2	4.4	2	6.4	5	11	11	4	11.8	15	32.2	9	0	0	0	0	0	0	0	0
36	2	far	close-far	5	1	2	2	1	0	33	1	50	84	6	11	7	5	22	5.2	8.6	5.4	3.4	30	6	9	9	9	20	3.6	4.4	4.4	4.8	10.4	5	12	14	5	11	19.6	30.2	8	0	1	0	0	0	2.2	0	0
36	2	far	close-far	5	2	2	2	1	0	20	0	11	31	2	9	0	1	11	1.6	4	0	0.4	14.6	5	4	1	1	3	2.4	1.8	0.6	0.4	5	1	3	3	0	0.4	17.6	7.2	0	0	0	0	0	0	0	0	0
36	2	far	close-far	6	1	1	1	1	0	21	0	41	62	7	7	0	2	16	8.4	3.2	0	1	37.8	7	5	4	3	16	5.8	2.2	1.8	1.2	9.2	3	8	8	2	27.6	19	11.8	4	3	0	0	0	2.4	0	0	0
36	2	far	close-far	6	2	1	1	1	0	12	0	13	25	4	3	3	2	7	3	1	1.4	0.6	9.4	3	2	1	2	4	1.4	1.2	0.4	1	3.2	5	6	2	0	6.4	11.4	2.4	0	0	0	0	0	0	0	0	0
36	2	far	close-far	7	1	4	1	0	0	21	1	45	67	14	10	5	8	19	12.2	5.2	1.8	3.6	24.4	12	8	7	6	11	5.4	4.8	6.2	3.6	8.8	2	6	11	7	7.2	7.8	36.4	7.8	1	0	0	0	1.6	0	0	0
36	2	far	close-far	7	2	4	1	0	0	34	0	21	55	13	5	5	5	12	12	2.6	2.4	3	11	5	5	7	4	5	4.4	2.4	6	3	5	4	5	2	0	20.2	13.4	8	0	1	0	0	0	1.8	0	0	0
36	2	far	close-far	8	1	3	3	1	0	30	3	43	76	7	7	11	12	19	5	4.4	4.8	5.2	21	6	5	8	7	15	4.2	4.2	5.6	5	12.8	2	11	15	4	5.2	20.2	28	7.2	1	0	0	0	1	0	0	0
36	2	far	close-far	8	2	3	3	1	0	35	1	34	70	13	8	6	3	22	11.8	4.8	3.2	3.2	29.4	5	9	8	3	12	2.2	5	5.4	2.2	8	2	5	6	1	5.4	12.4	40	4.2	0	0	0	1	0	0	0	1.2
190	1	close	close-far	1	1	3	3	1	0	32	5	39	76	4	7	5	0	20	0.8	2	2	0	25.8	5	6	3	3	13	2.8	3.4	1.4	1.8	14.8	9	20	16	9	19.4	14.6	9.6	8.4	0	0	1	0	0	0	0.4	0
190	1	close	close-far	1	2	3	3	1	0	14	0	10	24	1	4	8	1	9	0.2	1.8	4.4	0.6	10.8	0	1	2	1	1	0	0.4	1.4	0.2	0.4	0	3	5	4	0	2.2	7.6	3.6	0	1	3	1	0	0.4	4.2	0.4
190	1	close	close-far	2	1	4	4	1	0	23	2	38	63	1	6	4	2	14	0.2	1.8	2.6	4	27.8	3	2	2	2	9	1.2	1.6	2.4	1.4	13.6	4	8	12	9	11	13.2	21.4	14.6	0	0	1	2	0	0	1.2	3.4
190	1	close	close-far	2	2	4	4	1	0	14	0	10	24	1	0	3	3	6	0.2	0	1.4	2.2	11.6	0	0	2	3	1	0	0	0.8	0.6	0.8	0	1	4	4	0	0.4	9.4	10.2	0	0	0	1	0	0	0	2.2
190	1	close	close-far	3	1	3	2	0	0	30	2	30	62	2	6	6	1	12	1.8	2.2	3.6	0.4	20.4	3	3	1	2	10	4.8	1.4	2	1.2	14.6	9	16	12	5	24.4	13.2	11.6	10	0	1	1	0	0	1.4	1.2	0
190	1	close	close-far	3	2	3	3	1	0	43	0	19	62	4	9	8	2	15	1.4	3.4	6.2	0.6	21.8	1	3	2	0	3	0.6	2.2	0.8	0	2.4	2	3	3	1	26.2	9.6	8.4	0.4	0	1	3	1	0	1	9.6	0.4
190	1	close	close-far	4	1	1	4	0	0	34	3	36	73	2	1	1	2	14	1	0.2	0.6	1	30	3	1	2	3	12	1.4	0.4	2.6	2.2	14.4	4	11	11	5	16.6	12.4	21.4	10.2	0	0	0	0	0	0	0	0
190	1	close	close-far	4	2	1	3	0	0	15	0	12	27	2	3	3	0	5	0.6	1	4.6	0	17.2	0	0	2	0	1	0	0	2.8	0	1.6	0	2	3	1	0	2.4	21.6	4.4	0	0	2	0	0	0	5.2	0
190	2	far	close-far	5	1	2	2	1	0	19	4	19	42	2	3	1	3	12	0.8	5.6	0.4	1.4	37.8	4	3	1	1	6	1.2	2.2	0.6	1	8.6	3	11	9	1	9.2	27.6	24.2	0.2	0	1	0	0	0	3.2	0	0
190	2	far	close-far	5	2	2	2	1	0	11	1	6	18	1	2	2	2	3	0.4	2.4	0.6	0.6	3	1	1	1	0	3	0.4	0.4	0.6	0	2	1	3	1	0	2.4	3.6	4.2	0	0	1	0	0	0	1.8	0	0
190	2	far	close-far	6	1	4	4	1	0	34	2	43	79	4	2	3	9	15	1	3.2	1.4	10.8	31.2	3	3	3	7	12	2	1.4	1.4	6.8	14.8	2	9	11	4	3.2	19.6	29	10	0	1	0	2	0	2.4	0	6.2
190	2	far	close-far	6	2	4	4	1	0	22	0	15	37	0	2	3	9	8	0	1.8	0.6	6.8	17	0	1	3	3	3	0	0.4	2.6	2.4	2.4	1	3	3	2	1.2	6.4	14.4	8	0	0	0	1	0	0	0	2.2
190	2	far	close-far	7	1	2	2	1	0	23	1	34	58	1	8	3	4	11	0.4	20	1	1.6	27.8	2	5	4	2	7	0.4	4.6	2.4	0.4	12.4	2	8	6	0	4.4	35.6	21	0	0	3	0	0	0	15.6	0	0
190	2	far	close-far	7	2	2	2	1	0	8	0	8	16	1	4	0	0	5	0.2	3.8	0	0	5.4	0	2	0	0	1	0	2.8	0	0	0.6	0	1	0	0	0	14.6	0	0	0	1	0	0	0	1.2	0	0
190	2	far	close-far	8	1	1	4	0	0	24	2	37	63	3	4	3	3	13	6.4	7.8	0.6	5.4	22	3	2	2	4	7	4.2	1.8	2.4	3.2	11.8	4	9	6	1	15.4	27.2	12.4	5	1	2	0	1	4.4	5.8	0	3.6
190	2	far	close-far	8	2	1	2	0	0	16	0	10	26	4	6	0	0	6	2.4	5.6	0	0	19.4	2	2	0	0	1	1.2	1.6	0	0	4	0	3	2	0	0	18.8	16	0	0	2	0	0	0	5	0	0
3	1	far	far-close	1	1	2	2	1	0	17	0	7	24	1	7	1	0	13	0.2	8.8	0.4	0	40.8	4	5	2	1	14	2.6	4.6	0.8	1	11.2	2	11	11	1	4	41.4	19.6	0.8	0	3	0	0	0	5.6	0	0
3	1	far	far-close	1	2	2	2	1	0	20	0	11	31	3	13	5	1	16	1.8	20.8	1.8	0.2	18.8	8	8	3	2	12	5.2	4.6	1.8	1	10	4	10	6	1	8	35.6	10.6	1.6	1	9	0	0	0.4	19	0	0
3	1	far	far-close	2	1	1	1	1	0	32	0	16	48	5	6	4	5	19	7	6	1	4	17.4	6	7	6	6	16	4.8	4.2	2.4	5.4	11.6	11	18	11	4	19.4	18.4	8.6	5.8	3	2	0	0	3.6	3.8	0	0
3	1	far	far-close	2	2	1	1	1	0	13	0	7	20	3	4	1	0	7	4.6	1.8	0.2	0	8.4	3	2	1	0	7	2	0.4	0.2	0	4	4	6	4	0	7.6	7	6	0	2	2	0	0	4	1.6	0	0
3	1	far	far-close	3	1	2	1	0	0	15	0	15	30	7	6	2	1	17	8	3.4	1	0.6	17.8	8	5	4	2	12	8.8	2	2.2	1.8	9.4	13	17	13	5	19.8	12.8	10.2	7.2	2	2	0	0	2.4	2	0	0
3	1	far	far-close	3	2	2	1	0	0	6	0	2	8	1	1	0	0	6	2.2	2.4	0	0	11.4	3	3	2	0	7	1.2	1.2	0.6	0	6	3	5	4	0	3.8	9.8	5.2	0	1	1	0	0	1.8	1.8	0	0
3	1	far	far-close	4	1	3	1	0	0	19	1	19	39	5	4	0	3	15	5.4	1.6	0	2.2	21	8	8	6	4	14	5.2	2.8	2.8	2.2	10.6	7	12	8	4	29.6	9.8	10	3.4	2	0	0	0	2.2	0	0	0
3	1	far	far-close	4	2	3	1	0	0	4	0	3	7	5	2	1	0	4	2.2	2.2	0.2	0	9.6	3	1	0	1	5	1.6	0.4	0	0.2	3	3	4	2	0	3	10.4	3.4	0	0	2	0	0	0	2.6	0	0
3	2	close	far-close	5	1	3	2	0	0	18	1	11	30	5	7	6	3	9	3.8	5.4	4.8	4	38.8	3	2	4	3	12	1	0.8	2.4	1	8	7	14	11	5	14.4	28	12	10.2	3	5	4	2	3.8	4.4	2.8	4.2
3	2	close	far-close	5	2	3	2	0	0	11	0	4	15	3	2	4	1	20	1.8	2.6	1.6	0.4	15.2	5	2	3	5	10	1	0.4	0.8	2.4	3.2	3	6	5	4	8.4	5.6	3.6	22.4	0	1	0	0	0	2.6	0	0
3	2	close	far-close	6	1	4	4	1	0	20	2	13	35	2	3	3	5	13	1.6	0.6	1	5.4	27	3	2	2	5	13	1.6	0.4	0.8	1.8	10	7	16	15	5	20.6	10.6	17.8	11.8	1	1	2	1	1.6	0.8	1.8	3.4
3	2	close	far-close	6	2	4	4	1	0	8	0	5	13	4	2	6	5	9	1.8	2	2	3	9.6	0	3	3	2	1	0	1.4	1.2	1.4	0.6	0	2	6	4	0	3	11	6.8	0	2	4	1	0	2.2	2.6	2.8
3	2	close	far-close	7	1	1	0	0	0	15	3	12	30	1	1	0	2	8	0.4	0.2	0	0.6	39.6	1	1	1	2	12	0.4	0.2	0.4	0.8	11.4	3	8	9	4	6.8	10.2	27	9.2	0	0	0	0	0	0	0	0
3	2	close	far-close	7	2	1	1	1	0	13	0	11	24	4	9	7	1	19	5.6	3.2	3.4	0.2	30.8	8	6	4	3	6	3.4	1.8	2.2	1.2	4.4	4	8	9	5	11.2	19.8	13.6	4.6	3	2	1	0	5.2	2.4	2	0
3	2	close	far-close	8	1	4	0	0	0	27	2	11	40	2	1	1	1	9	0.8	0.4	0.2	0.2	30.2	5	4	2	2	12	3.2	1.8	1.6	2	11.6	3	6	8	6	9.6	8.6	16.2	11	0	0	0	0	0	0	0	0
3	2	close	far-close	8	2	4	4	1	0	30	0	4	34	1	8	10	12	23	0.2	2.2	6.6	11	33.2	3	5	5	5	6	3.6	1.4	2.6	2	5.2	3	5	8	6	10	7.4	32.6	15	1	1	5	4	1.2	0.6	8.4	6.2
189	1	close	close-far	1	1	2	3	0	0	31	1	30	62	2	5	9	9	14	1.8	2.4	4.4	3.4	22.8	2	1	7	5	10	2.2	1	7	4.2	15.4	7	12	14	8	18	6.6	8.2	17.6	1	1	2	1	1.2	1.8	1.6	1.2
189	1	close	close-far	1	2	2	3	0	0	8	0	3	11	1	1	2	0	4	0.2	0.4	1.2	0	6.6	1	2	2	1	2	2	1.8	2.4	0.6	4.4	2	3	4	2	3	1.8	5.2	6.6	0	0	0	0	0	0	0	0
189	1	close	close-far	2	1	4	4	1	0	14	2	34	50	4	7	9	11	11	1.2	2.2	3.8	13.2	25.2	2	4	5	10	10	1.2	2.2	3.2	5.8	15.4	6	9	11	8	17.4	8	10.8	23.6	0	1	3	3	0	1	2.4	9.2
189	1	close	close-far	2	2	4	4	1	0	2	0	6	8	0	0	0	2	2	0	0	0	1.4	16.6	0	0	2	0	2	0	0	2.8	0	4.6	0	1	2	1	0	0.6	15.8	2.4	0	0	0	0	0	0	0	0
189	1	close	close-far	3	1	3	4	0	0	32	3	33	68	1	2	6	4	15	0.4	0.4	3	7	35.2	2	2	4	3	10	0.8	1.2	3	4	13	8	10	8	5	15	15	10.2	10.6	0	0	2	2	0	0	2.8	5
189	1	close	close-far	3	2	3	4	0	0	2	0	4	6	0	0	0	3	4	0	0	0	1.2	13.2	1	0	1	1	1	1.2	0	0.8	1	1.4	1	1	1	0	13.6	1	0.2	0	0	0	0	0	0	0	0	0
189	1	close	close-far	4	1	4	2	0	0	23	0	29	52	0	2	5	6	8	0	0.6	1.2	4.6	49.2	0	2	1	4	9	0	1.8	0.8	5.4	17.4	3	4	2	2	18.6	5.6	7.2	31.6	0	0	0	1	0	0	0	1.6
189	1	close	close-far	4	2	4	2	0	0	4	0	2	6	0	1	2	0	3	0	1	0.6	0	16	0	1	1	0	1	0	0.6	2.2	0	3.6	0	0	1	1	0	0	15.8	1.8	0	0	0	0	0	0	0	0
189	2	far	close-far	5	1	1	1	1	0	12	1	31	44	6	7	6	3	14	4.8	3	1.4	0.6	21.4	6	6	2	1	11	9.8	4.8	2.2	0.8	16.4	7	8	4	2	28.2	13.2	4.8	6.6	2	0	0	0	2.8	0	0	0
189	2	far	close-far	5	2	1	1	1	0	5	0	3	8	1	0	0	0	1	0.8	0	0	0	13.4	1	1	0	0	3	2.2	0.6	0	0	3	1	1	0	0	1.6	12.6	0	0	0	0	0	0	0	0	0	0
189	2	far	close-far	6	1	3	3	1	0	31	2	34	67	1	4	7	5	10	0.2	1.4	3.6	2.6	40.6	2	3	4	2	11	5.2	2.4	4	2.4	24.4	4	6	5	2	10.8	18.8	12.2	6.8	0	0	1	0	0	0	2	0
189	2	far	close-far	6	2	3	3	1	0	3	0	3	6	0	0	2	0	2	0	0	1.2	0	10.8	0	0	1	1	1	0	0	1.4	1	2.2	0	1	1	0	0	10.2	2.4	0	0	0	0	0	0	0	0	0
189	2	far	close-far	7	1	2	3	0	0	19	2	29	50	1	3	7	5	12	1	1.2	6.8	2.8	40.4	0	4	4	2	7	0	5.2	5.4	3.2	10	5	5	4	1	7.6	35.4	12.4	2.2	0	0	2	0	0	0	4.8	0
189	2	far	close-far	7	2	2	3	0	0	4	0	2	6	0	0	1	0	1	0	0	1.6	0	10.2	0	0	1	1	1	0	0	1.8	0.8	1.8	1	1	1	0	1.6	9.4	1	0	0	0	0	0	0	0	0	0
189	2	far	close-far	8	1	1	1	1	0	11	1	26	38	9	2	1	1	9	16.4	1	0.4	0.2	21	8	1	1	1	7	15	1	1.2	0.4	7.6	4	3	2	1	55	2.6	2	1.2	4	0	0	0	11.4	0	0	0
189	2	far	close-far	8	2	1	1	1	0	3	0	0	3	2	0	0	0	2	1.8	0	0	0	11.8	1	0	0	0	2	2.4	0	0	0	3.8	2	1	0	0	3.8	9.8	0	0	0	0	0	0	0	0	0	0
44	1	close	close-far	1	1	3	4	0	0	18	2	16	36	0	3	0	2	15	0	0.6	0	0.8	30.2	0	0	0	0	7	0	0	0	0	13.8	3	10	13	6	9	18.6	17	5	0	0	0	0	0	0	0	0
44	1	close	close-far	1	2	3	4	0	0	59	5	28	92	5	3	1	2	21	3	1	0.6	0.6	39	2	4	3	4	8	1.6	4	4	6	13.8	4	10	13	8	15	8.6	9.6	27.4	0	0	0	0	0	0	0	0
44	1	close	close-far	2	1	2	2	1	0	13	5	13	31	0	0	1	1	9	0	0	0.2	0.8	16	0	0	0	0	6	0	0	0	0	18.8	3	6	7	3	12.4	6.4	13.2	3.8	0	0	0	0	0	0	0	0
44	1	close	close-far	2	2	2	2	1	0	56	9	23	88	1	1	1	4	11	0.4	0.6	0.2	3.4	26.2	1	2	4	3	4	0.8	3.2	9.2	3.6	13.4	4	9	10	5	16.8	13.8	17.4	12	0	0	0	0	0	0	0	0
44	1	close	close-far	3	1	3	1	0	0	20	5	10	35	0	1	0	0	9	0	0.2	0	0	28.8	0	0	1	0	5	0	0	2.4	0	13.2	2	3	4	5	11	1.6	5	26.8	0	0	0	0	0	0	0	0
44	1	close	close-far	3	2	3	1	0	0	76	9	33	118	7	4	5	3	22	4.2	1	2.2	2.8	32.2	2	2	3	1	6	3.4	3	2.8	1	12	4	8	8	4	31.4	5.8	10.8	18.2	0	0	0	0	0	0	0	0
44	1	close	close-far	4	1	4	4	1	0	20	4	16	40	0	1	0	2	8	0	0.2	0	0.8	12	0	1	0	1	5	0	1	0	2	12.4	1	4	7	5	3	5.2	6.8	28.6	0	0	0	0	0	0	0	0
44	1	close	close-far	4	2	4	4	1	0	39	4	21	64	2	0	0	4	15	0.6	0	0	1.8	35.8	2	1	1	2	1	5.6	0.6	0.6	3.8	3.2	1	3	5	4	6	5.4	3.8	39.8	0	0	0	0	0	0	0	0
44	2	far	close-far	5	1	2	1	0	0	20	11	18	49	1	2	0	0	7	0.2	1.4	0	0	11.4	1	0	0	0	5	3	0	0	0	15	2	3	4	2	6.8	3.6	15.4	1	0	0	0	0	0	0	0	0
44	2	far	close-far	5	2	2	1	0	0	47	6	21	74	1	0	1	0	14	0.4	0	0.6	0	13.6	3	2	3	1	3	6.2	3.2	3.4	4	5.6	3	8	6	1	20.6	11.8	9	3.8	0	0	0	0	0	0	0	0
44	2	far	close-far	6	1	1	4	0	0	28	8	22	58	2	1	1	1	8	0.8	0.2	0.2	1.6	12.4	0	0	0	1	5	0	0	0	0.8	17.4	2	3	4	3	8.6	3	25	1.8	0	0	0	0	0	0	0	0
44	2	far	close-far	6	2	1	4	0	0	45	3	21	69	0	2	1	3	20	0	0.8	1	2.4	32.2	2	2	3	2	2	6	2.2	7.4	3.4	5	2	4	4	2	6.6	17.8	7.2	19.6	0	0	0	0	0	0	0	0
44	2	far	close-far	7	1	4	3	0	0	29	6	23	58	2	1	1	1	8	0.4	0.4	0.8	0.2	13.6	0	0	0	0	4	0	0	0	0	10.6	1	2	3	2	3.6	13	19.2	1.6	0	0	0	0	0	0	0	0
44	2	far	close-far	7	2	4	3	0	0	28	4	19	51	0	0	1	2	17	0	0	0.2	0.6	26	1	0	1	2	3	1.2	0	1.6	6	3.8	1	3	6	3	3.8	7.8	16.8	32.6	0	0	0	0	0	0	0	0
44	2	far	close-far	8	1	1	1	1	0	26	4	13	43	3	2	1	1	8	3.4	0.6	0.2	2.8	15	1	0	0	0	4	2.6	0	0	0	10	2	4	5	3	10.6	3.2	33	4.6	0	0	0	0	0	0	0	0
44	2	far	close-far	8	2	1	1	1	0	25	1	9	35	5	0	0	1	8	2.2	0	0	0.4	41.2	2	0	1	0	2	2	0	2.4	0	5.2	2	3	2	0	45.2	3.2	4.4	0	0	0	0	0	0	0	0	0
187	1	far	far-close	1	1	1	1	1	0	8	0	0	8	10	6	4	3	7	23.4	5	3.6	3	8	9	6	4	2	3	16	5.6	3.8	2.8	4.2	5	8	5	2	34.8	8.2	6.2	5	1	0	0	0	2.2	0	0	0
187	1	far	far-close	1	2	1	1	1	0	5	0	4	9	4	1	1	1	4	9.4	0.4	0.2	0.4	2.6	2	1	1	1	1	2.8	0.6	0.4	0.6	1.6	2	2	1	0	8.4	3.2	1.4	0	1	0	0	0	6.4	0	0	0
187	1	far	far-close	2	1	3	3	1	1	5	0	1	6	2	4	6	2	6	0.8	1.2	13.2	1.6	6	3	3	4	1	3	1	2	5	0.4	2.6	1	2	2	0	3.6	3.4	21	0	0	0	2	0	0	0	4.6	0
187	1	far	far-close	2	2	3	3	1	0	0	0	0	0	0	0	0	0	0	0	0	0	0	0	0	0	0	0	0	0	0	0	0	0	0	0	0	0	0	0	0	0	0	0	0	0	0	0	0	0
187	1	far	far-close	3	1	2	2	1	0	8	0	2	10	8	10	7	5	7	10	9.2	15.2	4	8	7	8	6	4	4	6.6	7.4	6.6	4.2	3.6	4	10	9	4	13.8	15.4	20.4	9.6	1	1	3	0	3.6	2.6	8.8	0
187	1	far	far-close	3	2	2	2	1	1	0	0	0	0	0	1	0	0	0	0	1	0	0	0	0	0	0	0	0	0	0	0	0	0	0	1	0	0	0	1	0	0	0	1	0	0	0	1	0	0
187	1	far	far-close	4	1	4	4	1	1	3	1	8	12	0	2	5	5	5	0	4.6	6.2	18	6	1	1	4	3	2	0.8	0.8	2.8	2.8	2.4	1	2	3	2	2.6	5.6	8.6	18.6	0	1	1	2	0	3.6	1.2	14
187	1	far	far-close	4	2	4	4	1	0	0	0	0	0	0	0	0	0	0	0	0	0	0	0	0	0	0	0	0	0	0	0	0	0	0	0	0	0	0	0	0	0	0	0	0	0	0	0	0	0
187	2	close	far-close	5	1	3	3	1	1	7	0	6	13	0	0	3	1	4	0	0	6.8	0.4	7.6	2	1	2	2	4	0.8	0.2	2.4	1.2	5.4	2	4	5	2	5	2.4	6.8	2.2	0	0	1	0	0	0	2	0
187	2	close	far-close	5	2	3	3	1	0	0	0	0	0	0	0	0	0	0	0	0	0	0	0	0	0	0	0	0	0	0	0	0	0	0	0	0	0	0	0	0	0	0	0	0	0	0	0	0	0
187	2	close	far-close	6	1	4	4	1	1	2	1	1	4	2	2	1	3	2	0.8	0.8	1.4	10.2	1.4	1	1	1	1	1	0.6	1.2	0.6	0.8	0.6	1	1	1	1	3.2	0.4	2	12.4	0	0	1	1	0	0	1.4	8.2
187	2	close	far-close	6	2	4	4	1	0	0	0	0	0	0	0	0	0	0	0	0	0	0	0	0	0	0	0	0	0	0	0	0	0	0	0	0	0	0	0	0	0	0	0	0	0	0	0	0	0
187	2	close	far-close	7	1	2	2	1	1	4	1	2	7	0	2	2	0	2	0	4	1	0	2.4	1	2	1	0	1	0.4	1.4	0.4	0	0.6	1	2	1	0	3.6	4.2	0.6	0	0	1	0	0	0	3	0	0
187	2	close	far-close	7	2	2	2	1	0	0	0	0	0	0	0	0	0	0	0	0	0	0	0	0	0	0	0	0	0	0	0	0	0	0	0	0	0	0	0	0	0	0	0	0	0	0	0	0	0
187	2	close	far-close	8	1	1	1	1	1	2	0	2	4	1	2	3	2	1	3.6	6	2.2	1.4	0.8	2	2	1	1	1	1	1.4	0.4	0.2	0.8	2	3	4	2	6.6	4.8	2.2	1.6	1	2	2	1	2.6	4.4	2	0.4
187	2	close	far-close	8	2	1	1	1	0	0	0	0	0	0	0	0	0	0	0	0	0	0	0	0	0	0	0	0	0	0	0	0	0	0	0	0	0	0	0	0	0	0	0	0	0	0	0	0	0
20	1	close	close-far	1	1	4	1	0	0	31	2	14	47	1	1	2	2	10	1.4	0.8	0.6	0.8	9.2	1	3	6	6	8	0.4	1.2	2.8	3.4	8.2	4	10	10	7	15.4	6.2	4.6	15.6	0	0	0	0	0	0	0	0
20	1	close	close-far	1	2	4	3	0	0	6	0	6	12	0	2	6	0	7	0	1.6	9.2	0	6.6	0	1	4	1	0	0	0.6	2.6	0.6	0	0	0	1	1	0	0	16.2	1.4	0	0	0	0	0	0	0	0
20	1	close	close-far	2	1	3	4	0	0	36	6	25	67	2	9	4	8	11	0.8	2.8	0.8	3.6	9.2	5	6	6	8	7	1.6	2.2	3	5	6.8	6	8	9	9	20.6	4.4	5.2	12.2	0	0	0	0	0	0	0	0
20	1	close	close-far	2	2	3	2	0	0	41	3	16	60	3	13	12	6	8	1	6.6	9	2.6	10.8	0	5	2	0	2	0	5.4	0.8	0	3.2	2	4	3	0	13.6	20.2	3.8	0	0	0	0	0	0	0	0	0
20	1	close	close-far	3	1	4	2	0	0	30	9	38	77	4	1	2	6	12	1	0.2	1.2	1.6	14.4	4	3	5	7	7	1	2.2	2.4	6.2	6.6	6	9	9	6	20.8	8.6	8.4	24.8	0	0	0	0	0	0	0	0
20	1	close	close-far	3	2	4	3	0	0	31	1	17	49	18	8	5	0	19	7.4	6	3	0	18.4	0	1	1	0	1	0	0.8	0.4	0	0.4	0	0	1	1	0	0	33.6	3.4	0	0	0	0	0	0	0	0
20	1	close	close-far	4	1	2	4	0	0	30	5	37	72	2	3	3	1	9	0.8	1	1.2	0.6	32.4	2	1	3	3	3	0.6	0.2	1	2.6	4.2	2	3	4	3	45.8	2.8	2.2	3.2	0	0	0	0	0	0	0	0
20	1	close	close-far	4	2	2	4	0	0	12	1	7	20	0	3	2	2	6	0	2.4	0.8	1	11.8	0	0	2	2	2	0	0	1.2	1.6	2.2	0	1	4	3	0	0.8	13.4	5.6	0	0	0	0	0	0	0	0
20	2	far	close-far	5	1	3	1	0	0	34	8	32	74	2	1	3	2	17	0.8	0.6	1.2	0.6	29.2	4	2	0	1	4	2.6	0.8	0	0.8	2.8	4	4	2	0	12.8	50	2.2	0	0	0	0	0	0	0	0	0
20	2	far	close-far	5	2	3	1	0	0	26	4	16	46	5	5	3	2	8	7	2.8	2.8	1.8	5.2	1	4	3	0	1	0.6	5	4.2	0	1	1	3	3	2	6	9.8	4.2	1	0	0	0	0	0	0	0	0
20	2	far	close-far	6	1	1	1	1	0	23	9	31	63	2	1	6	4	10	1.8	0.8	2.8	2	23.8	4	3	5	4	4	3.6	2.4	4.8	5.4	4.8	4	5	4	1	40.4	6.4	5.2	3.2	0	0	0	0	0	0	0	0
20	2	far	close-far	6	2	1	4	0	0	18	2	14	34	4	4	3	2	8	2	2	1.2	4.6	10.6	1	2	1	0	2	0.4	1	1	0	1.6	1	1	2	1	2.4	1	22	0.6	0	0	0	0	0	0	0	0
20	2	far	close-far	7	1	2	3	0	0	30	9	25	64	3	3	2	5	12	2.6	1.4	0.6	2.2	14	0	0	0	1	1	0	0	0	2.6	1	1	1	0	0	7	44.6	0	0	0	0	0	0	0	0	0	0
20	2	far	close-far	7	2	2	3	0	0	4	2	3	9	0	1	2	2	2	0	0.4	2.2	0.8	1.2	0	0	1	0	1	0	0	2.4	0	0.8	0	1	2	1	0	1.2	6.6	0.6	0	0	0	0	0	0	0	0
20	2	far	close-far	8	1	1	2	0	0	36	10	28	74	3	1	2	3	6	1.2	0.6	0.4	3.4	12.2	4	4	3	3	5	2	2.4	1.8	3	4.8	2	4	3	2	15.8	7.4	28.8	1.4	0	0	0	0	0	0	0	0
20	2	far	close-far	8	2	1	1	1	0	20	3	12	35	2	4	7	2	7	1.4	1.8	3	2.8	13.8	2	2	1	0	3	2.4	2.4	0.6	0	1.6	2	2	1	0	8.6	4	0.6	0	0	0	0	0	0	0	0	0
15	1	far	far-close	1	1	1	1	1	0	14	3	17	34	8	2	3	2	12	8.8	0.6	0.6	2	20.6	2	4	3	2	9	4.6	4.4	3.2	2.2	12	6	9	6	3	23.2	7.6	7.4	9.6	0	0	0	0	0	0	0	0
15	1	far	far-close	1	2	1	1	1	0	11	0	7	18	6	2	1	0	6	5.6	0.6	0.2	0	12.2	3	3	3	1	2	3.8	1.2	4.4	0.4	2	1	2	2	0	6.2	2.2	10.2	0	0	0	0	0	0	0	0	0
15	1	far	far-close	2	1	4	2	0	0	22	2	15	39	6	5	7	6	13	4.4	2.8	3.4	6.2	24.6	5	6	7	6	9	5.2	4.8	5.6	7.2	12	5	8	7	3	19.2	9.2	13.6	15.2	0	0	0	0	0	0	0	0
15	1	far	far-close	2	2	4	2	0	0	8	0	3	11	0	2	1	1	3	0	2.6	0.6	0.8	6.8	1	3	0	0	2	0.8	2	0	0	3.4	1	2	1	0	4	4	0.8	0	0	1	0	0	0	1.4	0	0
15	1	far	far-close	3	1	3	1	0	0	20	1	20	41	3	2	5	4	12	1.4	0.6	1.2	3	16.6	3	2	2	3	8	1.8	2.4	1.4	3.2	12.2	3	5	4	2	16.2	6.4	5.4	5.4	0	0	0	0	0	0	0	0
15	1	far	far-close	3	2	3	3	1	0	18	0	9	27	8	7	8	3	12	7.6	3	4	1.8	24	6	5	5	2	4	13.2	4.2	5.8	3.8	7.2	3	6	6	2	14.4	8.6	20.8	7.6	0	0	1	0	0	0	1.8	0
15	1	far	far-close	4	1	2	2	1	0	18	3	18	39	4	7	5	1	12	2	5.4	1.8	0.8	20.2	4	4	3	3	8	6.8	4.6	2.8	2	9.8	5	8	5	3	23.4	13	6	6.2	0	0	0	0	0	0	0	0
15	1	far	far-close	4	2	2	2	1	0	19	1	10	30	2	9	5	1	9	2.4	6.4	2.6	0.4	10.2	1	4	3	2	3	3.4	4.8	2.6	3.4	4	1	2	3	2	5.4	6.2	13.8	4.8	0	2	0	0	0	3.8	0	0
15	2	close	far-close	5	1	3	3	1	0	32	4	34	70	2	4	6	3	16	0.8	1.8	2.4	0.8	28.6	4	3	4	2	9	2.8	1.4	3.2	0.8	14.4	5	8	10	8	26.6	4.8	10.2	17.6	0	0	0	0	0	0	0	0
15	2	close	far-close	5	2	3	3	1	0	21	0	11	32	2	7	6	2	2	0.8	4.6	4.8	0.8	6.8	0	3	2	0	2	0	1.6	3	0	3.4	1	3	3	1	1.4	4.8	8	6.6	0	1	3	1	0	1.6	5	0.4
15	2	close	far-close	6	1	4	2	0	0	29	4	28	61	8	3	3	5	9	3.6	1.6	1.2	1.6	16.4	7	4	4	4	7	2.8	2.6	2.4	2.6	7.2	6	5	5	4	13.6	3.2	6.2	13.8	0	0	0	0	0	0	0	0
15	2	close	far-close	6	2	4	4	1	0	28	2	14	44	5	3	4	4	6	2.4	1.6	1.2	5.4	12	2	2	1	4	3	1.4	1	0.4	2	3.4	2	2	3	3	2.4	2.2	4.8	7.6	0	0	0	1	0	0	0	4.2
15	2	close	far-close	7	1	2	3	0	0	26	3	18	47	3	4	9	4	9	1	3.6	5.2	1	19.6	2	5	8	5	5	0.6	4.2	4.6	4.2	7.2	3	4	6	6	10.8	5.4	5.8	17	0	1	1	0	0	0.8	2.8	0
15	2	close	far-close	7	2	2	2	1	0	48	2	12	62	4	7	9	5	9	5	6	4.4	5.2	11.6	2	1	3	2	1	2	0.8	2.2	2.8	1	1	2	3	3	5.4	5.6	10.4	10.4	1	1	0	1	1.6	5.2	0	0.4
15	2	close	far-close	8	1	1	1	1	0	33	6	20	59	3	6	9	7	8	1.8	2.4	4.2	4	22.6	4	4	2	0	6	4.4	3.2	1.4	0	8.2	4	4	4	3	33.4	4.6	3.4	9	0	0	0	0	0	0	0	0
15	2	close	far-close	8	2	1	1	1	0	39	0	16	55	7	7	5	4	5	6	4.2	2.8	2.8	9.2	0	2	4	1	1	0	1	3.8	1	1.8	1	2	4	2	2.6	6.8	11.2	5.2	1	1	0	0	2.6	3.2	0	0
169	1	close	close-far	1	1	2	3	0	0	43	2	25	70	0	1	3	1	11	0	0.6	1.8	0.2	30.2	0	2	2	1	6	0	1	2.4	0.4	9.8	2	6	4	1	8.6	20.2	27.2	0.4	0	0	0	0	0	0	0	0
169	1	close	close-far	1	2	2	3	0	0	33	0	12	45	1	2	6	3	9	1.4	2	8.4	2.4	16.4	0	1	1	1	0	0	2.4	0.4	0.2	0	0	1	1	1	0	9.8	24	0.6	0	0	0	0	0	0	0	0
169	1	close	close-far	2	1	3	4	0	0	41	3	28	72	0	1	0	2	7	0	0.4	0	0.6	49.6	1	0	1	1	6	0.4	0	0.4	0.4	8.8	1	3	3	2	4.6	32	22.4	2.2	0	0	0	0	0	0	0	0
169	1	close	close-far	2	2	3	4	0	0	46	1	16	63	2	2	3	2	5	2.2	2.6	4.2	4.2	17	0	1	1	0	2	0	1.6	0.2	0	1.6	0	1	0	0	0	34.8	0	0	0	0	0	0	0	0	0	0
169	1	close	close-far	3	1	4	4	1	0	40	1	36	77	0	0	0	1	11	0	0	0	1	31.4	1	1	3	2	8	0.2	0.2	1.4	0.6	14	2	4	4	2	9.4	11.4	30.8	11	0	0	0	0	0	0	0	0
169	1	close	close-far	3	2	4	2	0	0	42	2	21	65	1	3	2	2	8	0.8	3.6	2.2	1.8	17.4	1	1	1	0	2	1.2	0.6	1	0	0.8	0	0	2	1	0	0	22.2	16.8	0	0	0	0	0	0	0	0
169	1	close	close-far	4	1	3	1	0	0	43	3	34	80	0	1	1	1	12	0	0.4	0.2	0.2	48.4	1	0	1	0	4	0.4	0	0.4	0	9.6	1	1	1	0	18	1	44.2	0	0	0	0	0	0	0	0	0
169	1	close	close-far	4	2	3	1	0	0	17	1	10	28	2	1	1	1	3	3.2	0.6	1.8	0.6	11.8	0	1	0	0	1	0	0.6	0	0	0.8	0	1	2	0	0	0.8	17.2	0	0	0	0	0	0	0	0	0
169	2	far	close-far	5	1	4	3	0	0	36	3	28	67	0	1	4	0	11	0	0.6	1.6	0	36.4	2	3	1	1	8	0.8	1.6	0.2	0.4	10.6	2	4	3	0	21.8	13.6	22.2	0	0	0	0	0	0	0	0	0
169	2	far	close-far	5	2	4	3	0	0	27	1	13	41	1	1	2	1	6	0.8	1	1.6	2.4	13.8	0	2	2	0	4	0	2.2	5.2	0	3.6	0	2	1	0	0	10	19	0	0	0	0	0	0	0	0	0
169	2	far	close-far	6	1	1	1	1	0	37	3	22	62	1	1	0	2	9	0.4	0.2	0	3.6	34.8	3	1	1	1	6	2.2	0.4	0.4	0.2	7	1	3	2	0	8.4	31.8	13.6	0	0	0	0	0	0	0	0	0
169	2	far	close-far	6	2	1	1	1	0	41	2	17	60	3	3	3	2	4	12.4	3.4	4.4	3.6	11.6	2	0	0	0	3	1.4	0	0	0	2.4	0	1	0	0	0	38	0	0	0	0	0	0	0	0	0	0
169	2	far	close-far	7	1	2	3	0	0	41	0	28	69	0	0	0	0	7	0	0	0	0	43.2	2	2	2	2	7	2	1	1.4	1.4	9.2	0	4	3	0	0	47.4	14.2	0	0	0	0	0	0	0	0	0
169	2	far	close-far	7	2	2	3	0	0	57	2	25	84	2	4	4	4	12	2	5.8	4	6.2	22	0	1	0	1	3	0	0.4	0	0.6	3.6	1	2	0	0	7	42.4	0	0	0	0	0	0	0	0	0	0
169	2	far	close-far	8	1	1	4	0	0	34	4	35	73	0	0	1	0	11	0	0	0.4	0	30.6	0	1	3	1	9	0	0.6	4.2	0.4	14	1	4	3	1	7.4	30	25.2	0.2	0	0	0	0	0	0	0	0
169	2	far	close-far	8	2	1	1	1	0	55	5	29	89	7	5	5	3	12	6	6.2	6	6.2	10.8	2	3	0	0	7	2.2	6.8	0	0	8.6	1	2	1	0	3	44.2	12	0	0	0	0	0	0	0	0	0
[truncated: 101 more columns]

## Sheet: Reliability data
id	session	condition	trial	phase	gaze_1_freq	gaze_2_freq	gaze_3_freq	gaze_4_freq	gaze_owner_freq	gaze_1_dur	gaze_2_dur	gaze_3_dur	gaze_4_dur	gaze_owner_dur	move_1_freq	move_2_freq	move_3_freq	move_4_freq	move_owner_freq	move_1_dur	move_2_dur	move_3_dur	move_4_dur	move_owner_dur	steps	time_1_freq	time_2_freq	time_3_freq	time_4_freq	time_1_dur	time_2_dur	time_3_dur	time_4_dur	jump_1_freq	jump_2_freq	jump_3_freq	jump_4_freq	jump_1_dur	jump_2_dur	jump_3_dur	jump_4_dur	open_1	open_2	open_3	open_4	retrieve	vocalize_freq	vocalize_dur	total_dur
33	1	Close	1	1	6	3	2	1	3	13	3.2	0.6	0.2	4.2	2	1	0	1	2	1.4	1.2	0	0.2	1.6	0	3	4	2	1	14	9.6	2.2	0.6	3	2	0	0	11.2	4.8	0	0	1	1	0	0	0	0	0	28.6
33	1	Close	1	2	1	0	0	0	0	3	0	0	0	0	0	0	0	0	0	0	0	0	0	0	0	1	0	0	0	3	0	0	0	1	0	0	0	3	0	0	0	0	0	0	0	1	0	0	3
33	1	Close	2	1	2	2	2	0	5	1.2	3.2	5.8	0	6.2	1	1	0	0	3	1.2	0.4	0	0	2	0	1	4	5	3	1.4	10	17.6	1.6	0	1	1	0	0	3.4	5.4	0	0	1	1	0	1	0	0	36.2
33	1	Close	2	2	0	0	0	0	0	0	0	0	0	0	0	0	0	0	0	0	0	0	0	0	0	0	0	0	0	0	0	0	0	0	0	0	0	0	0	0	0	0	0	0	0	0	0	0	0
33	1	Close	3	1	1	1	0	0	6	0.2	0.6	0	0	9	0	0	0	0	2	0	0	0	0	2.4	0	2	3	4	3	4	26.4	10	23.6	0	0	0	0	0	0	0	0	0	0	0	0	0	2	1.8	64
33	1	Close	3	2	1	2	0	0	5	3.8	2.2	0	0	5.4	1	1	1	1	0	0.2	0.8	0.8	0.2	0	0	1	1	5	5	3.6	4.8	13.6	8.4	1	1	0	0	3.6	3.2	0	0	1	0	0	0	1	1	0.6	30.4
33	1	Close	4	1	0	0	2	7	2	0	0	4.2	6.4	4.4	0	0	1	1	2	0	0	1.4	0.2	4.2	0	1	2	1	1	4.2	5	7.4	6.2	0	0	2	2	0	0	3.8	6.6	0	0	1	0	0	0	0	22.8
33	1	Close	4	2	0	0	0	2	0	0	0	0	3.8	0	0	0	0	0	0	0	0	0	0	0	0	0	0	0	1	0	0	0	4.4	0	0	0	1	0	0	0	4.4	0	0	0	1	0	0	0	4.4
33	2	Far	5	1	1	2	0	0	5	0.6	0.8	0	0	13	0	2	1	0	4	0	1	0.6	0	5.2	0	2	3	1	1	7.2	24.6	0.6	0.4	0	0	0	0	0	0	0	0	0	0	0	0	0	1	2.4	34.6
33	2	Far	5	2	1	4	2	1	1	0.2	1.6	1	0.2	1	1	2	1	0	1	1.4	1	0.4	0	1.6	0	1	3	1	0	3	4.8	4.2	0	0	0	0	0	0	0	0	0	0	0	0	0	0	0	0	12
33	2	Far	6	1	0	0	1	2	11	0	0	0.6	1.2	32.2	0	0	0	1	2	0	0	0	2.6	4.8	0	1	1	2	1	2	22.4	30.8	3.4	0	0	0	1	0	0	0	1.8	0	0	0	0	0	0	0	60.2
33	2	Far	6	2	0	0	0	0	2	0	0	0	0	2	0	0	0	0	1	0	0	0	0	1.2	0	0	0	1	1	0	0	8	0.2	0	0	0	0	0	0	0	0	0	0	0	0	0	0	0	8.2
33	2	Far	7	1	0	3	0	1	10	0	1.8	0	0.4	25.6	1	2	2	1	3	1	1.4	1	0.4	4.8	0	4	3	0	0	33	32	0	0	0	0	0	0	0	0	0	0	0	0	0	0	0	3	3.2	65
33	2	Far	7	2	1	1	0	0	3	0.2	0.4	0	0	5.6	0	1	0	0	1	0	0.6	0	0	0.8	0	1	0	0	0	10	0	0	0	0	0	0	0	0	0	0	0	0	0	0	0	0	0	0	10
33	2	Far	8	1	1	2	2	1	6	0.4	2.4	1.2	1	16.8	2	1	2	1	4	1.2	1	0.8	0.6	5	0	3	3	1	0	26.8	33.2	3.6	0	0	1	0	0	0	2	0	0	0	0	0	0	0	2	3.2	63.6
33	2	Far	8	2	1	1	0	0	3	0.6	1.8	0	0	8.4	0	0	1	0	0	0	0	0.4	0	0	0	1	0	0	0	11.4	0	0	0	0	0	0	0	0	0	0	0	0	0	0	0	0	1	0.6	11.4
14	1	Close	1	1	4	4	5	3	16	4.2	3	2	1.4	21.8	7	5	4	5	13	4.8	3.2	2.6	2.8	12	0	9	19	19	10	16.4	8.8	15.4	16.6	3	2	2	0	2.8	2	1.6	0	0	0	0	0	0	0	0	61.4
14	1	Close	1	2	4	2	4	2	16	1.2	2.4	2.2	0.6	19	5	5	5	6	11	3.2	3	2.8	3.2	9	0	7	13	15	8	24.2	6.4	7.6	20.2	0	1	2	0	0	1.6	1.6	0	0	0	0	0	0	0	0	63.2
14	1	Close	2	1	9	2	1	0	13	10.2	1	0.4	0	31	9	7	4	2	12	6.2	3.6	1.4	0.8	15.8	0	10	20	19	8	11.8	17.6	21	9	8	2	0	0	6.6	0.8	0	0	0	0	0	0	0	0	0	63
14	1	Close	2	2	3	0	0	0	6	3.4	0	0	0	8.2	1	0	2	1	2	0.6	0	1.2	0.4	3.6	0	3	5	5	2	4.4	3.2	5	3.4	1	0	0	0	1	0	0	0	0	0	0	0	0	0	0	16
14	1	Close	3	1	1	5	3	0	11	0.2	3.2	1.4	0	17.8	4	5	3	2	10	1.8	3.2	1.6	1.4	13.6	0	7	10	10	9	19.8	6	8.2	14.6	0	2	1	0	0	1.8	0.4	0	0	0	0	0	0	0	0	63.4
14	1	Close	3	2	0	1	3	1	5	0	0.4	1.2	0.4	10.8	1	2	2	1	2	1	1.2	2.2	0.4	2.8	0	1	2	3	2	2	0.8	6	7.6	0	0	0	0	0	0	0	0	0	0	0	0	0	0	0	16.4
14	1	Close	4	1	6	1	0	2	13	7.2	0.8	0	0.6	32.8	5	2	1	3	11	5.2	1.4	0.6	1.8	15.4	0	7	16	16	6	16	9.2	21.4	13.4	4	0	0	0	4.8	0	0	0	0	0	0	0	0	0	0	61.6
14	1	Close	4	2	2	1	0	0	6	1.2	0.2	0	0	8.8	2	1	2	2	1	1	0.6	1.4	1.8	0.2	0	3	6	4	1	5.4	3.2	6	1.4	0	0	0	0	0	0	0	0	0	0	0	0	0	0	0	16
14	2	Far	5	1	0	5	7	1	13	0	2.4	6.6	0.4	21.6	2	7	8	3	9	1	5.2	5.6	2	10.8	0	3	11	13	5	6.4	13.2	23.8	12.4	0	0	4	0	0	0	5	0	0	0	0	0	0	2	0.8	60.8
14	2	Far	5	2	1	0	2	0	6	0.2	0	1.4	0	6	2	1	3	0	2	2	0.4	3	0	2	0	1	3	3	1	1.6	5.8	3.2	2	0	0	0	0	0	0	0	0	0	0	0	0	0	0	0	12.6
14	2	Far	6	1	0	0	0	8	6	0	0	0	10.4	15.6	0	2	3	6	6	0	1.6	1	5.8	6.6	0	1	5	10	6	2.2	7.4	9.8	38	0	0	0	8	0	0	0	11	0	0	0	0	0	0	0	60.8
14	2	Far	6	2	0	0	0	2	4	0	0	0	1.2	8	0	0	1	2	1	0	0	1.2	1.6	2.8	0	0	1	2	2	0	2.8	4.6	4.8	0	0	0	0	0	0	0	0	0	0	0	0	0	0	0	12.2
14	2	Far	7	1	0	4	8	2	12	0	2	5	1	19	7	5	5	5	9	5.2	4.6	5.2	3.6	13.4	0	6	11	12	5	17	9	18.8	13.4	0	1	1	0	0	0.6	0.6	0	0	0	0	0	0	0	0	61.2
14	2	Far	7	2	0	1	0	0	4	0	0.8	0	0	9	1	2	0	2	1	0.6	2.2	0	2.2	1.2	0	0	2	2	0	0	3.2	11.2	0	0	0	0	0	0	0	0	0	0	0	0	0	0	0	0	14.4
14	2	Far	8	1	0	0	1	1	14	0	0	0.4	0.6	25.8	1	2	2	3	7	1	1.4	2	3.2	10.8	0	5	8	7	4	19.4	25.2	9.6	6.8	0	0	0	0	0	0	0	0	0	0	0	0	0	0	0	61
14	2	Far	8	2	1	0	0	0	3	1.8	0	0	0	11.8	1	2	1	2	1	2	0.8	0.6	1.8	2.4	0	0	2	2	1	0	12	3.8	2.2	0	0	0	0	0	0	0	0	0	0	0	0	0	0	0	18
193	1	Far	1	1	5	2	2	3	14	4.4	1.6	0.6	1.4	30.8	4	3	1	4	11	4	1.6	0.8	3.2	9.8	0	7	13	8	2	19.4	27.8	13.2	1.2	1	0	0	0	2.8	0	0	0	0	0	0	0	0	2	1	61.6
193	1	Far	1	2	4	4	2	3	15	2.2	4	2.2	2.2	27.4	1	2	2	0	6	0.2	1	1.8	0	7.6	0	6	11	7	2	21.4	25	9	6.2	2	1	0	1	1.2	3.2	0	3	0	1	0	0	0	1	0.2	61.6
193	1	Far	2	1	1	5	3	2	12	0.6	2.2	1.2	1	34.6	4	3	5	4	7	3.6	1.8	1.6	2.2	8.8	0	6	11	4	0	19.4	34.6	6.8	0	0	1	0	0	0	1.8	0	0	0	0	0	0	0	0	0	60.8
193	1	Far	2	2	1	0	2	1	6	1.6	0	5.6	0.4	6.8	1	0	2	1	2	1.6	0	1.8	0.8	1.2	0	0	2	4	1	0	4	9.2	4.8	0	0	1	1	0	0	4.6	2.8	0	0	1	0	1	0	0	24.4
193	1	Far	3	1	2	1	2	1	12	1.4	0.6	1	0.8	31	3	3	2	3	7	3.2	1.4	1.8	1.8	9.8	0	4	14	14	3	18.8	21.8	14.8	6	0	0	0	0	0	0	0	0	0	0	0	0	0	0	0	62.4
193	1	Far	3	2	6	2	3	3	13	6.8	0.6	2	4.8	24.4	3	1	2	2	4	4.6	0.6	1.4	1.8	3.2	0	4	6	5	2	21.6	12.6	15.4	6.8	2	0	0	1	8.4	0	0	3.8	1	0	0	1	0	0	0	56.4
193	1	Far	4	1	0	1	3	5	12	0	0.2	2.8	3.6	16	0	0	1	2	2	0	0	1.2	4	3.4	0	1	4	5	2	2.8	21.4	9.6	4.8	0	0	1	1	0	0	3	2.2	0	0	1	1	1	0	0	38.6
193	1	Far	4	2	0	0	0	0	0	0	0	0	0	0	0	0	0	0	0	0	0	0	0	0	0	0	0	0	0	0	0	0	0	0	0	0	0	0	0	0	0	0	0	0	0	0	0	0	0
193	2	Close	5	1	3	3	5	2	11	7.6	1.4	3	4.6	19.6	3	1	2	2	6	1.4	0.4	2.4	1.4	8.8	0	7	14	10	3	27.4	11	13.6	7.8	4	3	4	3	6.8	1.4	2.8	5.8	1	0	1	1	0	2	0.4	59.8
193	2	Close	5	2	0	1	2	0	3	0	1.2	0.8	0	7.8	0	1	1	0	0	0	0.8	0.4	0	0	0	0	3	2	0	0	7.6	6.6	0	0	1	1	0	0	1.4	0.8	0	0	1	0	0	1	0	0	14.2
193	2	Close	6	1	1	5	5	1	8	1	5.8	12.4	0.6	21.4	0	3	2	0	5	0	2	1.4	0	6.2	0	4	13	10	2	13.4	11.4	31.6	1.6	1	4	4	0	1.4	5.6	13.2	0	0	1	1	0	0	1	0.2	62
193	2	Close	6	2	5	2	2	1	10	4.6	7.8	4.4	0.8	11	0	1	0	1	1	0	0.2	0	0.4	1.4	0	2	8	8	4	5	11.8	16.4	8.8	1	2	1	0	2.8	7.6	4.4	0	1	0	0	0	0	0	0	42.4
193	2	Close	7	1	1	4	3	0	6	2	7.4	3.8	0	13.6	1	1	2	1	4	0.8	0.8	0.8	0.4	4.2	0	5	10	8	1	11.6	11	21.2	0.6	1	2	2	0	2	6.6	3.8	0	1	1	1	0	1	0	0	44.4
193	2	Close	7	2	0	0	0	0	0	0	0	0	0	0	0	0	0	0	0	0	0	0	0	0	0	0	0	0	0	0	0	0	0	0	0	0	0	0	0	0	0	0	0	0	0	0	0	0	0
193	2	Close	8	1	2	3	1	1	3	3.2	3.6	3	0.2	9.4	1	2	0	0	2	0.6	0.8	0	0	1.8	0	3	6	5	1	7	7	8.8	1.6	1	2	1	0	2.6	3.4	2.8	0	1	1	1	0	1	0	0	24.4
193	2	Close	8	2	0	0	0	0	0	0	0	0	0	0	0	0	0	0	0	0	0	0	0	0	0	0	0	0	0	0	0	0	0	0	0	0	0	0	0	0	0	0	0	0	0	0	0	0	0
93	1	Far	1	1	1	4	2	0	9	0.2	5.4	0.6	0	10.6	2	2	3	0	6	1.2	1.2	1.4	0	8.4	0	2	5	7	3	5.4	10.4	17.6	9.2	0	1	0	0	0	5.2	0	0	0	0	0	0	0	0	0	66
93	1	Far	1	2	0	0	0	0	2	0	0	0	0	4.2	0	0	0	0	1	0	0	0	0	2	0	0	0	0	2	0	0	0	2.4	0	0	0	0	0	0	0	0	0	0	0	0	0	0	0	13.8
93	1	Far	2	1	0	0	1	2	6	0	0	0.4	3	6.4	1	0	1	1	4	0.6	0	1.6	0.4	4.6	0	0	0	0	0	0	0	0	0	0	0	0	0	0	0	0	0	0	0	0	0	0	0	0	61.8
93	1	Far	2	2	0	0	0	0	1	0	0	0	0	2	0	0	0	0	1	0	0	0	0	2	0	0	0	0	0	0	0	0	0	0	0	0	0	0	0	0	0	0	0	0	0	0	0	0	12.6
93	1	Far	3	1	0	1	3	1	5	0	0.2	1.8	4.4	6.8	2	1	1	0	3	0.8	0.6	1.8	0	3.8	0	1	4	4	1	1.4	5.8	59	0.2	0	0	0	0	0	0	0	0	0	0	0	0	0	0	0	66.4
93	1	Far	3	2	0	0	0	0	2	0	0	0	0	2	0	0	0	0	1	0	0	0	0	1.8	0	0	0	1	1	0	0	2.8	0.6	0	0	0	0	0	0	0	0	0	0	0	0	0	0	0	13.4
93	1	Far	4	1	2	3	1	3	6	6.2	3.6	0.4	11.2	7.8	0	1	0	0	3	0	1.6	0	0	5.8	0	2	6	3	0	4.8	60.4	4.8	0	0	0	0	0	0	0	0	0	0	0	0	0	0	0	0	70
93	1	Far	4	2	0	1	1	2	3	0	0.6	0.2	2.6	6.6	0	0	1	1	1	0	0	1	0.2	0.4	0	0	3	3	0	0	4.8	10.4	0	0	0	0	0	0	0	0	0	0	0	0	0	0	0	0	15.2
93	2	Close	5	1	1	3	3	3	13	1	1	1	1	17.4	2	2	3	1	7	0.6	1	1.4	1	8.8	0	5	13	10	4	6.2	28	15	6.6	0	0	0	0	0	0	0	0	0	0	0	0	0	0	0	67.2
93	2	Close	5	2	0	1	3	0	4	0	0.4	1.6	0	5.2	0	0	0	1	1	0	0	0	1.4	1	0	1	1	1	1	0.6	0.6	2.8	8	0	0	0	0	0	0	0	0	0	0	0	0	0	0	0	14.2
93	2	Close	6	1	2	2	3	1	14	0.6	0.6	1.6	0.4	24.6	4	6	4	3	7	3.2	4.2	2.8	1	10.6	0	7	11	11	6	28	7.4	28.6	12.2	0	0	0	0	0	0	0	0	0	0	0	0	0	0	0	83.6
93	2	Close	6	2	0	0	0	0	1	0	0	0	0	12.6	0	0	0	0	1	0	0	0	0	1.4	0	1	0	0	0	12.8	0	0	0	0	0	0	0	0	0	0	0	0	0	0	0	0	0	0	12.8
93	2	Close	7	1	1	0	1	4	17	0.6	0	0.2	1.4	32	1	2	3	3	5	0.6	1	1	2.4	14	0	4	7	5	2	28	18.4	9.2	9	0	0	0	0	0	0	0	0	0	0	0	0	0	0	0	64.6
93	2	Close	7	2	0	0	0	0	7	0	0	0	0	11.4	0	0	0	1	0	0	0	0	0.8	0	0	0	4	4	1	0	15.8	3.6	2.2	0	0	0	0	0	0	0	0	0	0	0	0	0	0	0	21.6
93	2	Close	8	1	0	2	1	1	11	0	0.8	0.6	0.2	38.6	1	1	1	1	3	0.8	0.8	0.2	1.2	4.6	0	6	8	4	3	23.6	37	3.6	3.4	0	0	0	0	0	0	0	0	0	0	0	0	0	0	0	74
93	2	Close	8	2	0	0	0	0	2	0	0	0	0	13	0	0	0	0	0	0	0	0	0	0	0	1	0	0	0	13.6	0	0	0	0	0	0	0	0	0	0	0	0	0	0	0	0	0	0	13.6
156	1	Far	1	1	0	0	1	0	15	0	0	1	0	22.2	0	1	0	0	8	0	0.6	0	0	7.6	0	6	9	6	3	38.4	9.2	5.8	1	0	0	0	0	0	0	0	0	0	0	0	0	0	1	0.2	61.2
156	1	Far	1	2	1	2	3	2	7	1.6	2.6	2.2	3.2	11.6	2	2	0	1	3	1.2	1.6	0	0.2	1.4	0	2	3	3	2	18.6	5.4	5	5.6	1	1	0	1	3.2	3.6	0	3.4	0	0	0	0	0	0	0	39.2
156	1	Far	2	1	3	1	0	2	11	0.8	0.4	0	0.6	16.2	2	1	2	2	6	2.2	0.8	1.4	2.2	8.8	0	6	8	6	5	25.2	12.6	7.2	6.6	1	0	0	0	2.4	0	0	0	0	0	0	0	0	0	0	62.4
156	1	Far	2	2	2	3	0	0	3	1.6	6.4	0	0	5.2	1	1	0	0	1	3	0.6	0	0	2	0	2	2	1	1	11	8	1	0.8	1	1	0	0	1.4	7.2	0	0	0	1	0	0	0	0	0	29.6
156	1	Far	3	1	0	0	1	2	8	0	0	0.4	1	16.2	2	1	1	2	4	1	1.8	0.6	3	8	0	4	6	6	4	12	18.4	11.4	3.8	0	0	0	0	0	0	0	0	0	0	0	0	0	1	0.2	62
156	1	Far	3	2	0	0	0	1	1	0	0	0	2	15.6	0	0	0	1	2	0	0	0	1	3.6	0	1	2	2	1	15.6	2.4	1.4	3.2	0	0	0	1	0	0	0	2.2	0	0	0	1	0	0	0	22.6
156	1	Far	4	1	0	0	0	0	8	0	0	0	0	23.6	1	0	0	1	6	0.6	0	0	0.8	9.6	0	5	7	4	1	25.4	22.2	10.4	3.4	0	0	0	0	0	0	0	0	0	0	0	0	0	0	0	61.4
156	1	Far	4	2	1	4	0	0	5	0.6	4	0	0	15.2	1	1	0	0	1	1.8	0.8	0	0	2.2	0	1	2	0	0	3.6	13.6	0	0	0	2	0	0	0	4.2	0	0	0	1	0	0	0	0	0	35.6
156	2	Close	5	1	0	1	0	0	12	0	0.6	0	0	15.2	1	0	1	1	6	0.8	0	0.2	0.4	5.6	0	3	6	7	7	16.6	6	4.4	12.6	0	0	0	0	0	0	0	0	0	0	0	0	0	0	0	63.2
156	2	Close	5	2	0	3	5	0	7	0	2.6	3.8	0	19.8	0	1	1	1	2	0	0.4	0.2	0.2	1.8	0	0	3	5	2	0	5.2	5.8	24	0	2	3	0	0	2.6	3.6	0	0	0	1	0	0	0	0	35
156	2	Close	6	1	0	0	0	0	8	0	0	0	0	19.4	0	0	1	1	1	0	0	0.4	0.4	3.2	0	4	4	2	1	32.8	8.8	1.2	22	0	0	0	0	0	0	0	0	0	0	0	0	0	0	0	64.8
156	2	Close	6	2	0	2	0	0	7	0	2.4	0	0	23	0	1	1	0	2	0	1.2	0.4	0	2	0	1	1	0	0	27.8	4.4	0	0	0	1	0	0	0	3	0	0	0	0	0	0	0	0	0	32.2
156	2	Close	7	1	0	0	0	0	5	0	0	0	0	8	2	0	0	0	3	1.2	0	0	0	5	0	2	3	4	4	9.2	1.8	7	20.6	0	0	0	0	0	0	0	0	0	0	0	0	0	0	0	63
156	2	Close	7	2	0	1	2	1	7	0	0.4	7.8	2.4	27	0	0	1	0	1	0	0	1	0	1.8	0	1	1	3	2	25.6	11	11	3	0	0	1	1	0	0	8.2	2.8	0	0	1	0	0	0	0	50.6
156	2	Close	8	1	0	0	1	0	6	0	0	1.6	0	11.6	0	0	1	0	3	0	0	0.2	0	7.2	0	2	3	3	3	15.4	1.6	4.6	5.4	0	0	0	0	0	0	0	0	0	0	0	0	0	0	0	61.6
156	2	Close	8	2	0	1	2	0	5	0	4.4	1.8	0	13.4	0	1	2	0	1	0	1	1.2	0	2	0	1	2	1	0	0.6	8.8	1.2	0	0	2	1	0	0	4.6	1.2	0	0	0	0	0	0	0	0	37.8
20	1	Close	1	1	1	0	0	3	6	0.2	0	0	0.8	8.2	0	1	0	4	2	0	1.2	0	1.8	1.6	0	5	10	11	8	13	7.2	5.8	13.2	0	0	0	0	0	0	0	0	0	0	0	0	0	0	0	45.2
20	1	Close	1	2	0	2	6	0	5	0	0.8	8.4	0	3.6	0	1	0	1	0	0	0.8	0	0.4	0	0	0	0	1	1	0	0	16.6	1	0	0	0	0	0	0	0	0	0	0	0	0	0	0	0	17.6
20	1	Close	2	1	1	2	3	1	10	0.6	0.4	1	0.8	8.8	1	1	1	2	3	0.4	1	0.2	1.2	3	0	6	8	10	9	20.8	4.4	5.8	9.8	0	0	0	0	0	0	0	0	0	0	0	0	0	1	0.4	63
20	1	Close	2	2	2	8	11	2	6	1.6	3.8	10.6	1.4	8	0	1	1	0	0	0	0.6	1	0	0	0	3	3	1	0	12.8	20.8	2.6	0	0	0	0	0	0	0	0	0	0	0	0	0	0	0	0	37.6
20	1	Close	3	1	0	0	1	2	13	0	0	0.4	0.6	14.2	1	1	2	5	5	0.4	0.6	1.2	6.6	3.8	0	6	8	8	7	20.6	12	6	26.6	0	0	0	0	0	0	0	0	0	0	0	0	0	0	0	76
20	1	Close	3	2	8	9	3	1	13	4.2	9.6	1.8	1	14.8	0	0	0	0	0	0	0	0	0	0	0	0	1	2	1	0	9.2	24.8	3	0	0	0	0	0	0	0	0	0	0	0	0	0	0	0	37
20	1	Close	4	1	1	0	0	1	10	0.2	0	0	0.2	24	0	1	0	1	2	0	0.8	0	0.8	4	0	2	3	4	3	46.4	3	2.2	3.6	0	0	0	0	0	0	0	0	0	0	0	0	0	0	0	62.8
20	1	Close	4	2	1	2	1	1	4	0.4	1.4	1	0.4	10.8	0	0	1	1	1	0	0	0.8	1	0.8	0	0	2	5	3	0	2.2	11.8	5.8	0	0	0	0	0	0	0	0	0	0	0	0	0	0	0	19.8
20	2	Far	5	1	0	0	2	0	7	0	0	1.4	0	17.8	1	1	0	0	2	0.4	0.6	0	0	1.2	0	5	5	2	0	14.2	48.8	2.2	0	0	0	0	0	0	0	0	0	0	0	0	0	0	0	0	71.4
20	2	Far	5	2	4	1	1	1	6	3	0.8	2	1	4.2	0	1	2	1	3	0	1	1.8	0.2	3.2	0	1	3	3	1	6.2	9.8	4.6	0.6	0	0	0	0	0	0	0	0	0	0	0	0	0	0	0	29.6
20	2	Far	6	1	1	1	4	2	8	0.2	0.6	1.8	0.8	23.6	2	2	3	2	2	1.8	2.2	2.4	1.6	3.4	0	4	5	4	1	40.8	6.6	4.4	3.2	0	0	0	0	0	0	0	0	0	0	0	0	0	0	0	65.8
20	2	Far	6	2	1	2	2	2	7	0.4	1.2	1	3.6	11.2	0	0	1	0	0	0	0	1	0	0	0	1	3	4	0	2.2	2.6	20.8	0	0	0	0	0	0	0	0	0	0	0	0	0	0	0	0	26.8
20	2	Far	7	1	0	0	1	3	10	0	0	0.4	0.6	12.4	0	0	0	1	1	0	0	0	2.8	1.2	0	1	1	0	0	7.4	44.6	0	0	0	0	0	0	0	0	0	0	0	0	0	0	0	0	0	60.6
20	2	Far	7	2	0	0	1	1	1	0	0	0.8	0.2	0.6	0	0	1	0	0	0	0	2.6	0	0	0	0	1	2	1	0	0.8	6.6	1	0	0	0	0	0	0	0	0	0	0	0	0	0	0	0	8.4
20	2	Far	8	1	1	0	0	2	6	0.6	0	0	0.6	11	1	1	1	2	3	1.2	1.2	0.8	2.2	2.6	0	2	4	3	2	15.2	7	28.6	2.2	0	0	0	0	0	0	0	0	0	0	0	0	0	0	0	61.6
20	2	Far	8	2	2	1	2	1	7	0.4	1	0.8	2.2	8.4	2	1	1	0	2	1	1	0.8	0	1.2	0	2	2	1	0	9.2	3.2	0.8	0	0	0	0	0	0	0	0	0	0	0	0	0	0	0	0	35
[truncated: 4 more columns]

## Sheet: Metadata 1
id – number uniquely identifying each dog-owner pair
second_dog - ID of the second pair with the same owner
breed – dog’s breed; mixes of two breeds are named by connecting the two breeds with a hyphen, mixes of more than two breeds are just called “Mix”
sex – dog’s sex (m=male vs. f=female)
age – dog’s age at time of test in years
location_owner – location of owner during hiding of the toy (inside vs. outside; owners staying inside had to cover their eyes)
gender_owner – owner’s gender by judgement of the experimenters (m=male vs. f=female)
order_conditions - order in which pairs went through the two conditions (far-close vs. close-far)
comment - contains information about whether a dog was excluded or not
session – test day (1 vs. 2)
condition – test condition (close vs. far)
trial – trial number (1 through 8)
phase – test phase within each trial (1 vs. 2; during phase 1 owners remained seated, during 2 they could stand up/walk around)
target – number of the box in which the toy was hidden (1 through 4)
choice – number of box that was chosen by the owner or, if retrieve=1 for that line, by the dog (0 through 4; 0 indicating no choice)
retrieve – indicating if the dog fetched the toy from the target box, toy has to be outside of the box and touch the dog’s mouth (1 vs. 0)
correct – indicating whether “choice” and “target” are identical for the respective line (1 for correct vs 0 for incorrect)
asking_freq - frequency of owner “asking” (looking at dog/boxes, walking towards boxes, shrugging/showing empty hands, (head-)pointing at boxes) the dog
call_freq - indicating how often the owner called the dog by its name
talk_freq – frequency of utterances by the owner, incl. laughing, coughing etc.
owner_total – sum of frequencies of asking_freq, call_freq and talk_freq
gaze_1/2/3/4/owner_freq/dur – frequencyduration of looks towards box 1/2/3/4/owner
move_1/2/3/4/owner_freq/dur – frequency/duration of movements towards box 1/2/3/4/owner, coded via direction of steps
time_1/2/3/4_freq/dur - indicating how often/long the dog spent time in the area in front of the chair that’s nearest box 1/2/3/4
jump_1/2/3/4_freq/dur – frequency/duration of jumps/standing upright at box 1/2/3/4/owner
open_1/2/3/4 - indicating whether the dog removed the lid of box 1/2/3/4 during the respective phase (0 vs. 1)
vocalize_freq/dur - frequency/duration of vocalization bouts, incl. barking, whining, howling etc.
show_~ - frequency of alternations/combinations of g - gazing, m - moving towards, t - spending time near, j - jumping/standing upright, o - opening box 1/2/3/4 and go - gazing at owner, mo - moving towards owner, v - vocalizing
show_percent_correct - frequency of showings referring to correct box relative to all showings
show_ratio_effort - frequency of high-effort showings relative to high- plus low-effort showings
problem_trial - indicates whether there was a procedural problem in this trial or not (1 vs. 0)
problem_dog - indicates whether there was a procedural problem in any trial of this pair or not (1 vs. 0)

## Sheet: Raw data 2
id	trial	phase	time	box	target	correct
45	1	1	0	1	3	0
45	1	1	0	1	3	0
45	1	1	2.8	2	3	0
45	1	1	6.2	1	3	0
45	1	1	6.2	1	3	0
45	1	1	7.6	2	3	0
45	1	1	7.6	2	3	0
45	1	1	8.2	3	3	1
45	1	1	8.2	3	3	1
45	1	1	8.6	2	3	0
45	1	1	8.6	2	3	0
45	1	1	9.4	1	3	0
45	1	1	14.4	3	3	1
45	1	1	14.4	3	3	1
45	1	1	17.4	1	3	0
45	1	1	17.6	1	3	0
45	1	1	19.4	2	3	0
45	1	1	19.4	2	3	0
45	1	1	20.4	4	3	0
45	1	1	39.2	3	3	1
45	1	1	39.2	3	3	1
45	1	1	43.4	1	3	0
45	1	1	43.4	1	3	0
45	1	1	45.6	2	3	0
45	1	1	45.6	2	3	0
45	1	1	56.8	4	3	0
45	1	1	60.4	4	3	0
45	1	1	61.6	4	3	0
45	1	1	62.2	4	3	0
45	1	1	62.6	3	3	1
45	1	1	62.6	3	3	1
45	1	1	64.4	2	3	0
45	1	1	65.6	1	3	0
45	1	2	65.8	1	3	0
45	1	2	67.4	2	3	0
45	1	2	67.4	2	3	0
45	1	2	69.4	2	3	0
45	1	2	73.8	1	3	0
45	1	2	77.2	1	3	0
45	1	2	77.6	2	3	0
45	1	2	79.8	2	3	0
45	1	2	80	2	3	0
45	1	2	81.2	3	3	1
45	1	2	81.2	3	3	1
45	1	2	82	4	3	0
45	1	2	82.4	4	3	0
45	1	2	82.4	3	3	1
45	1	2	87	1	3	0
45	1	2	87.2	1	3	0
45	1	2	87.6	2	3	0
45	1	2	87.6	2	3	0
45	1	2	88.4	4	3	0
45	1	2	89	3	3	1
45	1	2	89.6	4	3	0
45	1	2	89.6	4	3	0
45	1	2	90	3	3	1
45	1	2	90.6	3	3	1
45	1	2	90.6	3	3	1
45	1	2	91	2	3	0
45	1	2	94	1	3	0
45	1	2	94.2	1	3	0
45	1	2	95.4	3	3	1
45	1	2	95.6	4	3	0
45	1	2	95.6	4	3	0
45	1	2	97.2	3	3	1
45	1	2	97.2	3	3	1
45	1	2	97.2	4	3	0
45	1	2	98.2	1	3	0
45	1	2	98.2	3	3	1
45	1	2	99	1	3	0
45	1	2	99	3	3	1
45	1	2	99	2	3	0
45	1	2	99.8	1	3	0
45	1	2	104	1	3	0
45	1	2	104.2	1	3	0
45	1	2	105.2	2	3	0
45	1	2	105.6	1	3	0
45	1	2	106.2	3	3	1
45	1	2	106.2	1	3	0
45	1	2	108.6	1	3	0
45	1	2	109.2	1	3	0
45	1	2	109.8	2	3	0
45	1	2	109.8	2	3	0
45	1	2	110.4	3	3	1
45	1	2	110.4	3	3	1
45	1	2	111	4	3	0
45	1	2	111	4	3	0
45	1	2	111.2	4	3	0
45	1	2	111.8	4	3	0
45	1	2	112.2	3	3	1
45	1	2	113	4	3	0
45	1	2	113	4	3	0
45	1	2	113.2	2	3	0
45	1	2	113.4	3	3	1
45	1	2	113.4	3	3	1
45	1	2	114.4	2	3	0
45	1	2	114.4	2	3	0
45	1	2	116.6	1	3	0
45	1	2	121.4	2	3	0
45	1	2	121.4	1	3	0
45	1	2	121.8	2	3	0
45	1	2	121.8	3	3	1
45	1	2	123.2	2	3	0
45	1	2	123.2	3	3	1
45	1	2	123.2	2	3	0
45	1	2	123.6	3	3	1
45	1	2	124.2	4	3	0
45	1	2	124.2	4	3	0
45	1	2	124.4	3	3	1
45	1	2	126.8	3	3	1
45	1	2	126.8	3	3	1
45	1	2	126.8	4	3	0
45	1	2	127.2	1	3	0
45	1	2	128.6	3	3	1
45	1	2	128.6	3	3	1
45	1	2	128.6	3	3	1
45	1	2	129.6	2	3	0
45	2	1	0.2	1	4	0
45	2	1	0.2	1	4	0
45	2	1	2.6	1	4	0
45	2	1	3.6	2	4	0
45	2	1	3.6	2	4	0
45	2	1	4.2	2	4	0
45	2	1	4.2	2	4	0
45	2	1	4.6	1	4	0
45	2	1	5.6	1	4	0
45	2	1	8.2	1	4	0
45	2	1	8.4	1	4	0
45	2	1	9.6	2	4	0
45	2	1	9.6	2	4	0
45	2	1	10	3	4	0
45	2	1	10	3	4	0
45	2	1	10.4	4	4	1
45	2	1	11.6	4	4	1
45	2	1	12	3	4	0
45	2	1	12.4	3	4	0
45	2	1	13.2	3	4	0
45	2	1	13.6	3	4	0
45	2	1	13.6	3	4	0
45	2	1	14.6	2	4	0
45	2	1	18.2	1	4	0
45	2	1	18.6	1	4	0
45	2	1	20	2	4	0
45	2	1	20	2	4	0
45	2	1	20.4	1	4	0
45	2	1	29	4	4	1
45	2	1	29	4	4	1
45	2	1	29.6	3	4	0
45	2	1	29.6	3	4	0
45	2	1	30.2	2	4	0
45	2	1	30.2	2	4	0
45	2	1	30.6	1	4	0
45	2	1	35.6	1	4	0
45	2	1	35.8	1	4	0
45	2	1	37.2	1	4	0
45	2	1	38	4	4	1
45	2	1	39	4	4	1
45	2	1	39.2	2	4	0
45	2	1	39.2	2	4	0
45	2	1	44	4	4	1
45	2	1	45	4	4	1
45	2	1	54	4	4	1
45	2	1	54	4	4	1
45	2	1	54.4	3	4	0
45	2	1	54.4	3	4	0
45	2	1	54.8	2	4	0
45	2	1	54.8	2	4	0
45	2	1	59.6	1	4	0
45	2	1	60	1	4	0
45	2	2	63.4	2	4	0
45	2	2	63.4	2	4	0
45	2	2	68.8	2	4	0
45	2	2	70.8	2	4	0
45	2	2	76	1	4	0
45	2	2	76.8	1	4	0
45	2	2	77.4	1	4	0
45	2	2	77.6	1	4	0
45	2	2	77.6	2	4	0
45	2	2	77.8	4	4	1
45	2	2	79	1	4	0
45	2	2	79	1	4	0
45	2	2	79	1	4	0
45	2	2	79.6	1	4	0
45	2	2	79.6	2	4	0
45	2	2	79.6	2	4	0
45	2	2	80	4	4	1
45	2	2	80	3	4	0
45	2	2	80	3	4	0
45	2	2	80.6	4	4	1
45	2	2	80.6	4	4	1
45	2	2	81.4	3	4	0
45	2	2	81.6	1	4	0
45	2	2	81.6	2	4	0
45	2	2	82.2	1	4	0
45	2	2	82.2	2	4	0
45	2	2	82.2	2	4	0
45	2	2	82.8	1	4	0
45	2	2	83.2	1	4	0
45	2	2	83.2	2	4	0
45	2	2	83.2	2	4	0
45	2	2	84.6	2	4	0
45	2	2	85	2	4	0
45	2	2	85	2	4	0
45	2	2	88.4	1	4	0
45	2	2	89	1	4	0
45	2	2	89.4	2	4	0
45	2	2	89.4	2	4	0
45	2	2	90.2	3	4	0
45	2	2	90.2	3	4	0
45	2	2	90.8	4	4	1
45	2	2	90.8	4	4	1
45	2	2	92.6	4	4	1
45	2	2	93.4	4	4	1
45	2	2	93.8	3	4	0
45	2	2	93.8	3	4	0
45	2	2	94.2	2	4	0
45	2	2	94.2	2	4	0
45	2	2	94.6	1	4	0
45	2	2	94.6	1	4	0
45	2	2	95.4	1	4	0
45	2	2	95.4	1	4	0
45	2	2	98.2	1	4	0
45	2	2	99	2	4	0
45	2	2	99.4	2	4	0
45	2	2	100	1	4	0
45	2	2	102.6	1	4	0
45	2	2	103.8	1	4	0
45	2	2	104.4	1	4	0
45	2	2	104.4	1	4	0
45	2	2	104.4	1	4	0
45	2	2	107.4	1	4	0
45	2	2	111.4	1	4	0
45	2	2	113.4	4	4	1
45	2	2	114.4	4	4	1
45	2	2	118.4	1	4	0
45	2	2	118.4	3	4	0
45	2	2	118.6	3	4	0
45	2	2	119.4	3	4	0
45	2	2	119.4	3	4	0
45	2	2	119.4	3	4	0
45	2	2	119.6	4	4	1
45	2	2	121.8	2	4	0
45	2	2	121.8	3	4	0
45	2	2	121.8	3	4	0
45	2	2	122.4	4	4	1
45	2	2	122.6	4	4	1
45	2	2	123.4	4	4	1
45	2	2	123.4	4	4	1
45	2	2	123.4	4	4	1
45	2	2	123.4	3	4	0
45	2	2	124.6	3	4	0
45	3	1	0.4	1	3	0
45	3	1	0.4	1	3	0
45	3	1	1.8	1	3	0
45	3	1	3	1	3	0
45	3	1	3.2	1	3	0
45	3	1	3.6	1	3	0
45	3	1	3.8	2	3	0
45	3	1	3.8	2	3	0
45	3	1	4.6	2	3	0
45	3	1	4.6	2	3	0
45	3	1	5.4	1	3	0
45	3	1	5.4	1	3	0
45	3	1	8.8	1	3	0
45	3	1	9	1	3	0
45	3	1	10.6	2	3	0
45	3	1	10.6	2	3	0
45	3	1	11	3	3	1
45	3	1	11	3	3	1
45	3	1	12.2	3	3	1
45	3	1	12.2	3	3	1
45	3	1	14.4	3	3	1
45	3	1	15.8	4	3	0
45	3	1	17.4	4	3	0
45	3	1	17.4	4	3	0
45	3	1	18	3	3	1
45	3	1	18	3	3	1
45	3	1	18.4	2	3	0
45	3	1	18.4	2	3	0
45	3	1	19	1	3	0
45	3	1	21	1	3	0
45	3	1	21.4	1	3	0
45	3	1	22.8	1	3	0
45	3	1	24.8	1	3	0
45	3	1	25.8	1	3	0
45	3	1	25.8	1	3	0
45	3	1	27	1	3	0
45	3	1	27	1	3	0
45	3	1	27.4	1	3	0
45	3	1	28.2	2	3	0
45	3	1	28.2	2	3	0
45	3	1	29	3	3	1
45	3	1	29	3	3	1
45	3	1	31.8	3	3	1
45	3	1	34.4	4	3	0
45	3	1	34.4	3	3	1
45	3	1	36.2	3	3	1
45	3	1	38.2	3	3	1
45	3	1	44.4	2	3	0
45	3	1	48.6	1	3	0
45	3	1	48.8	1	3	0
45	3	1	50.8	3	3	1
45	3	1	51.8	3	3	1
45	3	1	51.8	1	3	0
45	3	1	58.4	1	3	0
45	3	1	59.6	1	3	0
45	3	1	61.2	2	3	0
45	3	1	61.2	2	3	0
45	3	2	72.2	4	3	0
45	3	2	72.6	4	3	0
45	3	2	72.8	3	3	1
45	3	2	73.2	3	3	1
45	3	2	73.4	2	3	0
45	3	2	73.8	1	3	0
45	3	2	73.8	2	3	0
45	3	2	74.6	1	3	0
45	3	2	74.6	1	3	0
45	3	2	75.8	2	3	0
45	3	2	76.6	1	3	0
45	3	2	76.6	2	3	0
45	3	2	77	2	3	0
45	3	2	77.4	3	3	1
45	3	2	78	4	3	0
45	3	2	78	3	3	1
45	3	2	79.6	4	3	0
45	3	2	79.6	4	3	0
45	3	2	79.8	4	3	0
45	3	2	79.8	4	3	0
45	3	2	80.8	4	3	0
45	3	2	81.8	3	3	1
45	3	2	81.8	3	3	1
45	3	2	82	2	3	0
45	3	2	82	2	3	0
45	3	2	84.2	2	3	0
45	3	2	84.2	2	3	0
45	3	2	84.2	2	3	0
45	3	2	85.2	3	3	1
45	3	2	85.2	3	3	1
45	3	2	85.2	2	3	0
45	3	2	86	4	3	0
45	3	2	87	4	3	0
45	3	2	87.4	3	3	1
45	3	2	88	4	3	0
45	3	2	88.6	3	3	1
45	3	2	88.8	3	3	1
45	3	2	89	2	3	0
45	3	2	89.2	2	3	0
45	3	2	89.4	1	3	0
45	3	2	89.6	1	3	0
45	3	2	91	1	3	0
45	3	2	91	1	3	0
45	3	2	92.2	2	3	0
45	3	2	92.6	4	3	0
45	3	2	92.6	3	3	1
45	3	2	93	4	3	0
45	3	2	93.2	4	3	0
45	3	2	95	4	3	0
45	3	2	95	4	3	0
45	3	2	95	3	3	1
45	3	2	96.8	4	3	0
45	3	2	96.8	3	3	1
45	3	2	97	4	3	0
45	3	2	97	3	3	1
45	3	2	97.8	2	3	0
45	3	2	97.8	2	3	0
45	3	2	98.2	1	3	0
45	3	2	98.2	1	3	0
45	3	2	100	1	3	0
45	3	2	100.2	2	3	0
45	3	2	107.2	1	3	0
45	3	2	107.2	1	3	0
45	3	2	107.2	1	3	0
45	3	2	108.2	2	3	0
45	3	2	108.6	3	3	1
45	3	2	109.8	3	3	1
45	3	2	109.8	3	3	1
45	3	2	109.8	1	3	0
45	3	2	117	4	3	0
45	3	2	117	4	3	0
45	3	2	118.4	3	3	1
45	3	2	118.4	3	3	1
45	3	2	118.8	2	3	0
45	3	2	118.8	2	3	0
45	3	2	119.4	1	3	0
45	3	2	119.4	1	3	0
45	3	2	121.6	1	3	0
45	3	2	121.6	1	3	0
45	3	2	122.8	2	3	0
45	3	2	122.8	2	3	0
45	3	2	125.2	2	3	0
45	4	1	0	1	1	1
45	4	1	1.6	1	1	1
45	4	1	1.6	1	1	1
45	4	1	2.8	2	1	0
45	4	1	2.8	2	1	0
45	4	1	5.8	1	1	1
45	4	1	8.6	1	1	1
45	4	1	8.8	1	1	1
45	4	1	22.6	1	1	1
45	4	1	26.4	1	1	1
45	4	1	26.4	1	1	1
45	4	1	29.6	3	1	0
45	4	1	29.6	2	1	0
45	4	1	29.6	2	1	0
45	4	1	29.8	3	1	0
45	4	1	36.4	4	1	0
45	4	1	36.6	2	1	0
45	4	1	36.8	2	1	0
45	4	1	37.8	3	1	0
45	4	1	37.8	3	1	0
45	4	1	39.8	3	1	0
45	4	1	41.2	2	1	0
45	4	1	50.2	1	1	1
45	4	1	50.6	2	1	0
45	4	1	53.8	2	1	0
45	4	1	55	2	1	0
45	4	1	55.6	3	1	0
45	4	1	58.6	4	1	0
45	4	1	59	4	1	0
45	4	2	63.2	1	1	1
45	4	2	63.6	4	1	0
45	4	2	64.2	3	1	0
45	4	2	65	2	1	0
45	4	2	65.8	1	1	1
45	4	2	65.8	1	1	1
45	4	2	66	1	1	1
45	4	2	71.4	1	1	1
45	4	2	72.2	1	1	1
45	4	2	72.8	2	1	0
45	4	2	72.8	2	1	0
45	4	2	73.2	3	1	0
45	4	2	73.2	3	1	0
45	4	2	73.4	4	1	0
45	4	2	73.6	4	1	0
45	4	2	73.6	4	1	0
45	4	2	74.6	4	1	0
45	4	2	74.6	4	1	0
45	4	2	74.6	4	1	0
45	4	2	76	4	1	0
45	4	2	76	4	1	0
45	4	2	76	4	1	0
45	4	2	76.2	1	1	1
45	4	2	76.4	1	1	1
45	4	2	76.8	1	1	1
45	4	2	76.8	3	1	0
45	4	2	76.8	4	1	0
45	4	2	77	3	1	0
45	4	2	77.6	3	1	0
45	4	2	77.6	3	1	0
45	4	2	78.4	3	1	0
45	4	2	78.4	3	1	0
45	4	2	78.8	2	1	0
45	4	2	79.4	1	1	1
45	4	2	80.6	2	1	0
45	4	2	81	3	1	0
45	4	2	81	3	1	0
45	4	2	81.6	1	1	1
45	4	2	82.6	1	1	1
45	4	2	82.6	2	1	0
45	4	2	82.8	1	1	1
45	4	2	85.2	4	1	0
45	4	2	85.2	3	1	0
45	4	2	85.2	3	1	0
45	4	2	85.8	4	1	0
45	4	2	86	4	1	0
45	4	2	87.4	4	1	0
45	4	2	87.4	4	1	0
45	4	2	87.4	4	1	0
45	4	2	88.8	3	1	0
45	4	2	88.8	3	1	0
45	4	2	89.4	2	1	0
45	4	2	89.4	2	1	0
45	4	2	89.8	1	1	1
45	4	2	89.8	1	1	1
45	4	2	91	1	1	1
45	4	2	91.2	1	1	1
45	4	2	91.2	1	1	1
45	4	2	93.4	1	1	1
45	4	2	93.4	1	1	1
45	4	2	98	1	1	1
45	4	2	99.8	3	1	0
45	4	2	99.8	3	1	0
45	4	2	99.8	1	1	1
45	4	2	102.4	1	1	1
45	4	2	102.4	1	1	1
45	4	2	104.4	1	1	1
45	4	2	107.6	3	1	0
45	4	2	107.6	1	1	1
45	4	2	110.6	1	1	1
45	4	2	113.8	1	1	1
45	4	2	113.8	1	1	1
45	4	2	116.8	1	1	1
45	4	2	118.4	2	1	0
45	4	2	118.4	1	1	1
45	4	2	119.4	1	1	1
45	5	1	1.4	1	2	0
45	5	1	1.4	1	2	0
45	5	1	3.2	1	2	0
45	5	1	3.6	2	2	1
45	5	1	3.6	2	2	1
45	5	1	5.8	3	2	0
45	5	1	5.8	3	2	0
45	5	1	6.6	2	2	1
45	5	1	6.6	2	2	1
45	5	1	11.2	1	2	0
45	5	1	11.2	1	2	0
45	5	1	13	2	2	1
45	5	1	13	2	2	1
45	5	1	13.8	3	2	0
45	5	1	13.8	3	2	0
45	5	1	14.4	3	2	0
45	5	1	16.2	3	2	0
45	5	1	16.2	3	2	0
45	5	1	17.4	3	2	0
45	5	1	18	2	2	1
45	5	1	18	2	2	1
45	5	1	22	1	2	0
45	5	1	22	1	2	0
45	5	1	24.4	1	2	0
45	5	1	31.6	2	2	1
45	5	1	31.8	2	2	1
45	5	1	35.4	4	2	0
45	5	1	36.2	2	2	1
45	5	1	36.2	3	2	0
45	5	1	36.2	4	2	0
45	5	1	47.2	4	2	0
45	5	1	47.2	4	2	0
45	5	1	47.2	4	2	0
45	5	1	47.4	4	2	0
45	5	1	47.4	4	2	0
45	5	1	48.4	1	2	0
45	5	1	48.6	1	2	0
45	5	1	48.6	3	2	0
45	5	1	48.8	3	2	0
45	5	1	53.4	1	2	0
45	5	1	53.4	1	2	0
45	5	1	53.4	1	2	0
45	5	1	53.6	1	2	0
45	5	1	53.6	1	2	0
45	5	1	54.4	4	2	0
45	5	1	54.6	4	2	0
45	5	1	54.8	3	2	0
45	5	1	60	4	2	0
45	5	1	60	4	2	0
45	5	2	67.2	3	2	0
45	5	2	67.2	3	2	0
45	5	2	74	2	2	1
45	5	2	74.6	2	2	1
45	5	2	75	3	2	0
45	5	2	75	3	2	0
45	5	2	75.4	3	2	0
45	5	2	76.4	3	2	0
45	5	2	76.6	3	2	0
45	5	2	77.2	3	2	0
45	5	2	77.8	3	2	0
45	5	2	77.8	3	2	0
45	5	2	77.8	3	2	0
45	5	2	78.2	1	2	0
45	5	2	78.6	2	2	1
45	5	2	79	1	2	0
45	5	2	81	1	2	0
45	5	2	81	1	2	0
45	5	2	81.2	4	2	0
45	5	2	81.6	2	2	1
45	5	2	82.2	3	2	0
45	5	2	87	3	2	0
45	5	2	88	2	2	1
45	5	2	88.4	2	2	1
45	5	2	89.6	3	2	0
45	5	2	90.4	3	2	0
45	5	2	92.8	2	2	1
45	5	2	92.8	2	2	1
45	5	2	96.2	3	2	0
45	5	2	96.6	3	2	0
45	5	2	96.6	2	2	1
45	5	2	97.2	3	2	0
45	5	2	97.8	3	2	0
45	5	2	97.8	3	2	0
45	5	2	97.8	3	2	0
45	5	2	98.2	3	2	0
45	5	2	98.2	3	2	0
45	5	2	98.4	4	2	0
45	5	2	98.6	4	2	0
45	5	2	98.8	4	2	0
45	5	2	100	4	2	0
45	5	2	100	4	2	0
45	5	2	100.2	3	2	0
45	5	2	100.4	3	2	0
45	5	2	101	3	2	0
45	5	2	101	3	2	0
45	5	2	101.4	2	2	1
45	5	2	101.4	2	2	1
45	5	2	102.6	1	2	0
45	5	2	102.6	1	2	0
45	5	2	102.8	1	2	0
45	5	2	103	1	2	0
45	5	2	103.4	1	2	0
45	5	2	107.4	1	2	0
45	5	2	107.8	4	2	0
45	5	2	108.4	2	2	1
45	5	2	113.2	3	2	0
45	5	2	113.4	3	2	0
45	5	2	114	3	2	0
45	5	2	118.8	3	2	0
45	5	2	118.8	4	2	0
45	5	2	118.8	3	2	0
45	5	2	118.8	3	2	0
45	5	2	118.8	4	2	0
45	5	2	118.8	4	2	0
45	5	2	119.2	2	2	1
45	5	2	119.2	2	2	1
45	5	2	121	1	2	0
45	5	2	123	2	2	1
45	5	2	123	2	2	1
45	6	1	0	1	1	1
45	6	1	3	1	1	1
45	6	1	3	1	1	1
45	6	1	4	2	1	0
45	6	1	4	2	1	0
45	6	1	5	3	1	0
45	6	1	5	3	1	0
45	6	1	6	2	1	0
45	6	1	6	2	1	0
45	6	1	10.2	1	1	1
45	6	1	12.2	1	1	1
45	6	1	12.4	1	1	1
45	6	1	15.2	1	1	1
45	6	1	15.2	1	1	1
45	6	1	16.2	2	1	0
45	6	1	16.2	2	1	0
45	6	1	16.8	3	1	0
45	6	1	16.8	3	1	0
45	6	1	22.4	4	1	0
45	6	1	22.4	4	1	0
45	6	1	22.8	3	1	0
45	6	1	22.8	3	1	0
45	6	1	23.6	2	1	0
45	6	1	23.6	2	1	0
45	6	1	35	3	1	0
45	6	1	35	3	1	0
45	6	1	35.8	1	1	1
45	6	1	35.8	2	1	0
45	6	1	41	4	1	0
45	6	1	41	4	1	0
45	6	1	42	4	1	0
45	6	1	42.8	4	1	0
45	6	1	50	1	1	1
45	6	1	50	1	1	1
45	6	1	50.4	2	1	0
45	6	1	50.4	2	1	0
45	6	1	51.8	2	1	0
45	6	1	60.4	1	1	1
45	6	1	60.6	1	1	1
45	6	1	61.2	2	1	0
45	6	1	61.2	2	1	0
45	6	1	63	3	1	0
45	6	2	72	3	1	0
45	6	2	72	3	1	0
45	6	2	73	2	1	0
45	6	2	73	2	1	0
45	6	2	76	2	1	0
45	6	2	77	2	1	0
45	6	2	77.2	2	1	0
45	6	2	77.8	2	1	0
45	6	2	77.8	2	1	0
45	6	2	79.4	1	1	1
45	6	2	79.6	1	1	1
45	6	2	80	1	1	1
45	6	2	81.8	1	1	1
45	6	2	81.8	2	1	0
45	6	2	81.8	1	1	1
45	6	2	83	1	1	1
45	6	2	84	2	1	0
45	6	2	84	1	1	1
45	6	2	85.4	2	1	0
45	6	2	87.2	2	1	0
45	6	2	88.8	3	1	0
45	6	2	88.8	3	1	0
45	6	2	90.6	4	1	0
45	6	2	90.6	4	1	0
45	6	2	90.6	4	1	0
45	6	2	90.8	4	1	0
45	6	2	93.8	4	1	0
45	6	2	93.8	4	1	0
45	6	2	94	1	1	1
45	6	2	94.8	1	1	1
45	6	2	94.8	4	1	0
45	6	2	95.2	3	1	0
45	6	2	95.2	3	1	0
45	6	2	95.8	2	1	0
45	6	2	95.8	2	1	0
45	6	2	96.4	1	1	1
45	6	2	96.6	1	1	1
45	6	2	97	1	1	1
45	6	2	97	1	1	1
45	6	2	101.2	1	1	1
45	6	2	101.2	1	1	1
45	6	2	106.2	1	1	1
45	6	2	107.2	1	1	1
45	6	2	108.6	1	1	1
45	6	2	108.6	1	1	1
45	6	2	111.4	1	1	1
45	6	2	112.4	1	1	1
45	6	2	112.4	1	1	1
45	6	2	121.8	2	1	0
45	6	2	121.8	2	1	0
45	6	2	122.2	1	1	1
45	6	2	122.4	1	1	1
45	6	2	122.6	1	1	1
45	6	2	125.6	1	1	1
45	7	1	0	1	2	0
45	7	1	0	1	2	0
45	7	1	1.4	1	2	0
45	7	1	2.4	2	2	1
45	7	1	2.4	2	2	1
45	7	1	2.8	3	2	0
45	7	1	3	3	2	0
45	7	1	3.6	3	2	0
45	7	1	4	4	2	0
45	7	1	4	3	2	0
45	7	1	4	3	2	0
45	7	1	9.6	2	2	1
45	7	1	9.6	2	2	1
45	7	1	11.2	2	2	1
45	7	1	12.6	3	2	0
45	7	1	12.6	3	2	0
45	7	1	13.4	3	2	0
45	7	1	14	4	2	0
45	7	1	16.4	4	2	0
45	7	1	16.4	3	2	0
45	7	1	18.6	3	2	0
45	7	1	19.4	3	2	0
45	7	1	20.4	3	2	0
45	7	1	20.8	3	2	0
45	7	1	21.4	3	2	0
45	7	1	21.4	3	2	0
45	7	1	26	1	2	0
45	7	1	27	1	2	0
45	7	1	27	3	2	0
45	7	1	28	2	2	1
45	7	1	29.4	2	2	1
45	7	1	29.4	3	2	0
45	7	1	31	1	2	0
45	7	1	31.4	2	2	1
45	7	1	31.6	1	2	0
45	7	1	31.6	2	2	1
45	7	1	41.8	3	2	0
45	7	1	41.8	3	2	0
45	7	1	42.2	1	2	0
45	7	1	42.2	1	2	0
45	7	1	52.4	4	2	0
45	7	1	52.4	4	2	0
45	7	1	52.6	4	2	0
45	7	1	52.6	4	2	0
45	7	1	54	3	2	0
45	7	1	54.6	3	2	0
45	7	1	57	3	2	0
45	7	1	61.6	3	2	0
45	7	2	62.4	3	2	0
45	7	2	68.4	4	2	0
45	7	2	68.4	4	2	0
45	7	2	69.2	3	2	0
45	7	2	69.2	3	2	0
45	7	2	71.4	3	2	0
45	7	2	71.6	3	2	0
45	7	2	72	3	2	0
45	7	2	74.2	3	2	0
45	7	2	74.2	3	2	0
45	7	2	74.4	3	2	0
45	7	2	74.4	3	2	0
45	7	2	77	4	2	0
45	7	2	77	4	2	0
45	7	2	77.4	4	2	0
45	7	2	77.6	4	2	0
45	7	2	78.6	4	2	0
45	7	2	80.6	4	2	0
45	7	2	80.6	4	2	0
45	7	2	84	4	2	0
45	7	2	86.2	2	2	1
45	7	2	86.2	2	2	1
45	7	2	86.2	2	2	1
45	7	2	86.6	2	2	1
45	7	2	86.8	3	2	0
45	7	2	86.8	3	2	0
45	7	2	88.4	2	2	1
45	7	2	88.4	2	2	1
45	7	2	89	1	2	0
45	7	2	89.2	1	2	0
45	7	2	89.2	1	2	0
45	7	2	92.8	1	2	0
45	7	2	92.8	1	2	0
45	7	2	94.2	4	2	0
45	7	2	94.4	4	2	0
45	7	2	94.4	2	2	1
45	7	2	94.8	2	2	1
45	7	2	95.6	2	2	1
45	7	2	95.6	3	2	0
45	7	2	95.8	2	2	1
45	7	2	95.8	3	2	0
45	7	2	96.2	2	2	1
45	7	2	96.2	3	2	0
45	7	2	96.2	3	2	0
45	7	2	97	3	2	0
45	7	2	98	4	2	0
45	7	2	98	3	2	0
45	7	2	99	4	2	0
45	7	2	100.2	4	2	0
45	7	2	100.2	3	2	0
45	7	2	103	4	2	0
45	7	2	103	4	2	0
45	7	2	103.8	4	2	0
45	7	2	104	4	2	0
45	7	2	104	4	2	0
45	7	2	105	4	2	0
45	7	2	105	4	2	0
45	7	2	106.8	4	2	0
45	7	2	108.2	4	2	0
45	7	2	109.8	2	2	1
45	7	2	109.8	4	2	0
45	7	2	109.8	4	2	0
45	7	2	112	1	2	0
45	7	2	112	3	2	0
45	7	2	112.2	4	2	0
45	7	2	112.2	4	2	0
45	7	2	114	4	2	0
45	7	2	114.2	4	2	0
45	7	2	114.4	4	2	0
45	7	2	116	4	2	0
45	7	2	116	4	2	0
45	7	2	116	4	2	0
45	7	2	117.6	1	2	0
45	7	2	119.4	1	2	0
45	7	2	119.4	4	2	0
45	7	2	120	4	2	0
45	8	1	0	1	4	0
45	8	1	3.8	1	4	0
45	8	1	3.8	1	4	0
45	8	1	4.8	2	4	0
45	8	1	4.8	2	4	0
45	8	1	5.2	3	4	0
45	8	1	5.2	3	4	0
45	8	1	7.8	2	4	0
45	8	1	7.8	2	4	0
45	8	1	9	2	4	0
45	8	1	9.4	2	4	0
45	8	1	10	4	4	1
45	8	1	12.4	3	4	0
45	8	1	12.6	3	4	0
45	8	1	12.6	3	4	0
45	8	1	13.2	2	4	0
45	8	1	13.4	2	4	0
45	8	1	13.6	1	4	0
45	8	1	14.2	1	4	0
45	8	1	14.2	3	4	0
45	8	1	14.4	1	4	0
45	8	1	15.8	1	4	0
45	8	1	17.2	3	4	0
45	8	1	17.2	3	4	0
45	8	1	17.8	1	4	0
45	8	1	18.8	1	4	0
45	8	1	18.8	3	4	0
45	8	1	24.4	3	4	0
45	8	1	26.6	1	4	0
45	8	1	31.2	4	4	1
45	8	1	31.2	3	4	0
45	8	1	31.8	3	4	0
45	8	1	39	3	4	0
45	8	1	50.2	4	4	1
45	8	1	50.2	4	4	1
45	8	1	50.8	3	4	0
45	8	1	50.8	3	4	0
45	8	1	52	2	4	0
45	8	1	56.6	1	4	0
45	8	1	58.2	1	4	0
45	8	1	60.6	2	4	0
45	8	1	60.6	2	4	0
45	8	1	62	3	4	0
45	8	1	62	3	4	0
45	8	2	69.4	3	4	0
45	8	2	71.4	3	4	0
45	8	2	72.4	3	4	0
45	8	2	73.4	3	4	0
45	8	2	73.6	3	4	0
45	8	2	75.2	2	4	0
45	8	2	76.2	2	4	0
45	8	2	76.2	3	4	0
45	8	2	76.2	3	4	0
45	8	2	76.8	2	4	0
45	8	2	77	1	4	0
45	8	2	79	1	4	0
45	8	2	79	2	4	0
45	8	2	79.2	2	4	0
45	8	2	79.2	2	4	0
45	8	2	80.6	3	4	0
45	8	2	80.6	3	4	0
45	8	2	81.4	4	4	1
45	8	2	81.4	4	4	1
45	8	2	82.8	4	4	1
45	8	2	84	4	4	1
45	8	2	84	4	4	1
45	8	2	84.4	4	4	1
45	8	2	84.4	4	4	1
45	8	2	84.4	4	4	1
45	8	2	84.6	4	4	1
45	8	2	85.8	4	4	1
45	8	2	85.8	3	4	0
45	8	2	85.8	4	4	1
45	8	2	86.4	3	4	0
45	8	2	86.4	4	4	1
45	8	2	90	4	4	1
45	8	2	91.6	4	4	1
45	8	2	93	4	4	1
45	8	2	93	4	4	1
45	8	2	94	4	4	1
45	8	2	94.8	4	4	1
45	8	2	94.8	4	4	1
45	8	2	95.2	3	4	0
45	8	2	96	3	4	0
45	8	2	96.2	3	4	0
45	8	2	96.2	3	4	0
45	8	2	96.6	2	4	0
45	8	2	96.6	2	4	0
45	8	2	97.2	1	4	0
45	8	2	97.2	1	4	0
45	8	2	99.8	4	4	1
45	8	2	100	4	4	1
45	8	2	100.6	2	4	0
45	8	2	101	3	4	0
45	8	2	101	3	4	0
45	8	2	101.6	3	4	0
45	8	2	101.6	2	4	0
45	8	2	101.6	2	4	0
45	8	2	102.4	2	4	0
45	8	2	102.6	2	4	0
45	8	2	103.2	2	4	0
45	8	2	103.2	2	4	0
45	8	2	103.8	3	4	0
45	8	2	103.8	3	4	0
45	8	2	104.6	2	4	0
45	8	2	104.6	2	4	0
45	8	2	105.2	2	4	0
45	8	2	105.4	2	4	0
45	8	2	106.4	3	4	0
45	8	2	106.6	3	4	0
45	8	2	106.8	3	4	0
45	8	2	106.8	4	4	1
45	8	2	106.8	3	4	0
45	8	2	107	4	4	1
45	8	2	107.8	4	4	1
45	8	2	107.8	3	4	0
45	8	2	108.2	4	4	1
45	8	2	108.2	4	4	1
45	8	2	114.6	4	4	1
45	8	2	115.4	4	4	1
45	8	2	115.4	4	4	1
45	8	2	117	4	4	1
45	8	2	123	4	4	1
33	1	1	2.4	4	1	0
33	1	1	2.4	4	1	0
33	1	1	2.8	3	1	0
33	1	1	2.8	3	1	0
33	1	1	3.4	1	1	1
33	1	1	3.6	1	1	1
33	1	1	3.6	1	1	1
33	1	1	6	1	1	1
33	1	1	6	1	1	1
33	1	1	6	2	1	0
33	1	1	7.8	2	1	0
33	1	1	7.8	2	1	0
33	1	1	8.6	4	1	0
33	1	1	8.8	2	1	0
33	1	1	8.8	3	1	0
33	2	1	0.2	4	3	0
33	2	1	0.2	4	3	0
33	2	1	0.8	3	3	1
33	2	1	0.8	3	3	1
33	2	1	1.2	2	3	0
33	2	1	1.2	2	3	0
33	2	1	1.8	1	3	0
33	2	1	1.8	1	3	0
33	2	1	2.8	2	3	0
33	2	1	2.8	2	3	0
33	2	1	11.4	2	3	0
33	2	1	14.4	2	3	0
33	2	1	25.2	2	3	0
33	2	1	25.2	2	3	0
33	3	1	0.2	1	1	1
33	3	1	2.2	2	1	0
33	3	1	2.6	1	1	1
33	3	1	4.6	1	1	1
33	3	1	4.6	1	1	1
33	3	1	5	1	1	1
33	3	1	5	1	1	1
33	3	1	5.4	2	1	0
33	3	1	5.4	2	1	0
33	3	1	6.4	4	1	0
33	3	1	6.8	3	1	0
33	3	1	7.2	4	1	0
33	3	1	7.2	3	1	0
33	3	1	25	2	1	0
33	3	1	31.4	2	1	0
33	3	1	31.6	2	1	0
33	3	1	32.6	3	1	0
33	3	1	40.4	4	1	0
33	3	1	40.8	3	1	0
33	3	1	47.8	4	1	0
33	3	1	61.6	3	1	0
33	3	2	68.2	4	1	0
33	3	2	68.6	3	1	0
33	3	2	72	3	1	0
33	3	2	75	4	1	0
33	3	2	75	3	1	0
33	3	2	78.6	3	1	0
33	3	2	78.6	3	1	0
33	3	2	78.8	1	1	1
33	3	2	83.6	1	1	1
33	3	2	83.6	4	1	0
33	3	2	83.8	1	1	1
33	3	2	83.8	4	1	0
33	3	2	84.6	1	1	1
33	3	2	84.6	4	1	0
33	3	2	85.4	3	1	0
33	3	2	85.4	3	1	0
33	3	2	85.6	1	1	1
33	3	2	85.6	2	1	0
33	4	1	0	1	4	0
33	4	1	0	1	4	0
33	4	1	3.6	2	4	0
33	4	1	3.6	2	4	0
33	4	1	4.6	4	4	1
33	4	1	4.8	4	4	1
33	4	1	5	3	4	0
33	5	1	1.8	4	2	0
33	5	1	1.8	4	2	0
33	5	1	2.2	3	2	0
33	5	1	2.2	3	2	0
33	5	1	3	2	2	1
33	5	1	3	2	2	1
33	5	1	9.8	3	2	0
33	5	1	9.8	4	2	0
33	5	1	9.8	1	2	0
33	5	1	10	3	2	0
33	5	1	10	1	2	0
33	5	1	10.6	2	2	1
33	5	1	10.6	2	2	1
33	5	1	11.2	2	2	1
33	5	1	11.6	2	2	1
33	5	1	16.6	2	2	1
33	5	1	16.6	2	2	1
33	5	1	17.4	2	2	1
33	5	1	17.4	2	2	1
33	5	1	18.2	2	2	1
33	5	1	23.4	2	2	1
33	5	1	23.4	2	2	1
33	5	1	25.6	2	2	1
33	5	1	25.6	2	2	1
33	5	1	26.8	2	2	1
33	5	1	26.8	2	2	1
33	5	1	28.8	2	2	1
33	5	1	29.2	4	2	0
33	5	1	29.2	2	2	1
33	5	1	33.2	2	2	1
33	5	1	33.2	2	2	1
33	5	2	34.8	2	2	1
33	5	2	35.8	2	2	1
33	5	2	35.8	2	2	1
33	5	2	36.6	3	2	0
33	5	2	36.8	3	2	0
33	5	2	36.8	3	2	0
33	5	2	37.4	3	2	0
33	5	2	37.4	3	2	0
33	5	2	40	2	2	1
33	5	2	40	2	2	1
33	5	2	40	3	2	0
33	6	1	2.8	1	4	0
33	6	1	2.8	1	4	0
33	6	1	4	2	4	0
33	6	1	4	2	4	0
33	6	1	5.2	4	4	1
33	6	1	5.2	2	4	0
33	6	1	9.2	4	4	1
33	6	1	9.2	2	4	0
33	6	1	12.2	4	4	1
33	6	1	14.6	4	4	1
33	6	1	14.6	2	4	0
33	6	1	22	4	4	1
33	6	1	29.6	4	4	1
33	6	1	29.6	4	4	1
33	6	1	29.6	4	4	1
33	6	1	29.6	4	4	1
33	6	1	29.6	4	4	1
33	6	1	29.6	4	4	1
33	6	1	30.6	3	4	0
33	6	1	30.6	3	4	0
33	6	1	32.6	3	4	0
33	6	1	34.2	3	4	0
33	6	1	35.6	4	4	1
33	6	1	39.4	4	4	1
33	6	1	39.4	3	4	0
33	6	1	52.6	3	4	0
33	6	1	58	3	4	0
33	6	2	67	4	4	1
33	6	2	67	3	4	0
33	7	1	0.2	1	2	0
33	7	1	0.2	1	2	0
33	7	1	1.6	1	2	0
33	7	1	1.8	1	2	0
33	7	1	3	2	2	1
33	7	1	3	2	2	1
33	7	1	4	4	2	0
33	7	1	4.4	4	2	0
33	7	1	4.4	2	2	1
33	7	1	14.4	2	2	1
33	7	1	14.6	2	2	1
33	7	1	14.6	1	2	0
33	7	1	15.2	1	2	0
33	7	1	30.2	2	2	1
33	7	1	30.2	2	2	1
33	7	1	30.8	1	2	0
33	7	1	30.8	2	2	1
33	7	1	51.4	1	2	0
33	7	1	51.8	1	2	0
33	7	1	52.4	1	2	0
33	7	1	54.8	2	2	1
33	7	1	54.8	2	2	1
33	7	1	55.6	2	2	1
33	7	1	55.6	2	2	1
33	7	1	55.6	1	2	0
33	7	1	57.2	2	2	1
33	7	1	57.2	2	2	1
33	7	1	57.2	1	2	0
33	7	1	57.4	2	2	1
33	7	1	57.4	1	2	0
33	7	2	69	4	2	0
33	7	2	71.8	2	2	1
33	7	2	71.8	1	2	0
33	7	2	72.2	2	2	1
33	7	2	73	2	2	1
33	7	2	73	1	2	0
33	7	2	73.2	2	2	1
33	8	1	0	1	3	0
33	8	1	0	1	3	0
33	8	1	2	1	3	0
33	8	1	4.2	1	3	0
33	8	1	4.2	1	3	0
33	8	1	5.4	2	3	0
33	8	1	5.4	2	3	0
33	8	1	7	3	3	1
33	8	1	9	3	3	1
33	8	1	9	2	3	0
33	8	1	11	4	3	0
33	8	1	23.2	4	3	0
33	8	1	23.2	2	3	0
33	8	1	27	4	3	0
33	8	1	29	2	3	0
33	8	1	29	2	3	0
33	8	1	30	4	3	0
33	8	1	30	2	3	0
33	8	1	32.2	4	3	0
33	8	1	38.2	2	3	0
33	8	1	38.2	2	3	0
33	8	1	38.2	1	3	0
33	8	1	38.2	1	3	0
33	8	1	38.2	1	3	0
33	8	1	39	4	3	0
33	8	1	39	1	3	0
33	8	1	45.8	3	3	1
33	8	1	45.8	4	3	0
33	8	1	50	3	3	1
33	8	1	50	3	3	1
33	8	1	50	2	3	0
33	8	1	50.2	3	3	1
33	8	1	50.2	3	3	1
33	8	1	50.2	2	3	0
33	8	1	53.6	1	3	0
33	8	1	53.6	2	3	0
33	8	1	56.8	1	3	0
33	8	1	56.8	1	3	0
33	8	1	57	1	3	0
33	8	2	71.2	3	3	1
33	8	2	71.4	1	3	0
33	8	2	71.6	2	3	0
33	8	2	71.8	2	3	0
33	8	2	71.8	2	3	0
33	8	2	71.8	1	3	0
33	8	2	72.4	1	3	0
173	1	1	0	3	4	0
173	1	1	0.6	2	4	0
173	1	1	0.6	2	4	0
173	1	1	1	1	4	0
173	1	1	1	1	4	0
173	1	1	4.8	2	4	0
173	1	1	4.8	2	4	0
173	1	1	9.4	2	4	0
173	1	1	10	2	4	0
173	1	1	10.6	1	4	0
173	1	1	10.6	1	4	0
173	2	1	0	4	1	0
173	2	1	0.2	4	1	0
173	2	1	1.8	1	1	1
173	2	1	2.6	2	1	0
173	2	1	2.6	4	1	0
173	2	1	2.8	4	1	0
173	2	1	3.2	3	1	0
173	2	1	3.2	3	1	0
173	2	1	3.6	2	1	0
173	2	1	3.6	2	1	0
173	2	1	4	1	1	1
173	2	1	4	1	1	1
173	2	1	5	1	1	1
173	2	1	5	1	1	1
173	2	1	5	1	1	1
173	2	1	5	1	1	1
173	2	1	14.2	4	1	0
173	2	1	14.2	4	1	0
173	2	1	14.8	4	1	0
173	2	1	19.8	1	1	1
173	2	1	21.2	4	1	0
173	2	1	21.2	3	1	0
173	3	1	0	1	3	0
173	3	1	0	1	3	0
173	3	1	1	1	3	0
173	3	1	1.4	1	3	0
173	3	1	1.4	1	3	0
173	3	1	5.2	3	3	1
173	3	1	5.2	4	3	0
173	3	1	5.2	2	3	0
173	3	1	5.2	1	3	0
173	3	1	21.2	1	3	0
173	3	1	21.4	1	3	0
173	3	1	22.8	2	3	0
173	3	1	22.8	2	3	0
173	3	1	23	4	3	0
173	3	1	23	4	3	0
173	3	1	32	4	3	0
173	3	1	32.2	4	3	0
173	3	1	32.6	4	3	0
173	3	1	32.6	4	3	0
173	3	1	32.8	1	3	0
173	3	1	33	3	3	1
173	3	1	33.2	1	3	0
173	4	1	0	1	2	0
173	4	1	0	1	2	0
173	4	1	2	1	2	0
173	4	1	2.2	2	2	1
173	4	1	2.2	1	2	0
173	4	1	11.2	4	2	0
173	4	1	11.2	4	2	0
173	4	1	11.2	4	2	0
173	4	1	11.2	3	2	0
173	4	1	11.4	4	2	0
173	4	1	11.4	4	2	0
173	4	1	12.6	3	2	0
173	4	1	15.4	1	2	0
173	4	1	16	1	2	0
173	4	1	16.8	2	2	1
173	4	1	16.8	3	2	0
173	4	1	17	3	2	0
173	4	1	17.2	1	2	0
173	4	1	32.6	4	2	0
173	4	1	33.4	4	2	0
173	4	1	33.6	4	2	0
173	4	1	34.4	3	2	0
173	4	1	34.4	3	2	0
173	4	1	34.8	2	2	1
173	4	1	34.8	2	2	1
173	4	1	36.6	1	2	0
173	4	1	36.8	1	2	0
173	4	1	37.4	2	2	1
173	4	1	37.4	2	2	1
173	4	1	38.8	2	2	1
173	4	1	40.2	3	2	0
173	4	1	40.2	3	2	0
173	4	1	43	2	2	1
173	4	1	43.2	1	2	0
173	4	1	43.2	2	2	1
173	4	1	43.6	1	2	0
173	4	1	43.6	1	2	0
173	4	1	46.2	4	2	0
173	4	1	46.2	3	2	0
173	4	1	46.2	3	2	0
173	4	1	46.6	4	2	0
173	5	1	0	1	1	1
173	5	1	0	1	1	1
173	5	1	0.6	1	1	1
173	5	1	1	1	1	1
173	5	1	1	1	1	1
173	6	1	0	1	2	0
173	6	1	0	1	2	0
173	6	1	1.2	1	2	0
173	6	1	1.6	1	2	0
173	6	1	1.6	1	2	0
173	6	1	7.8	3	2	0
173	6	1	7.8	3	2	0
173	6	1	7.8	3	2	0
173	6	1	8.2	4	2	0
173	6	1	27.4	1	2	0
173	6	1	27.4	1	2	0
173	6	1	27.8	1	2	0
173	6	1	28.4	2	2	1
173	6	1	28.4	2	2	1
173	6	1	28.6	4	2	0
173	6	1	28.8	4	2	0
173	6	1	28.8	4	2	0
173	6	1	28.8	3	2	0
173	7	1	0	1	4	0
173	7	1	0	1	4	0
173	7	1	1.4	1	4	0
173	7	1	1.4	1	4	0
173	8	1	0	1	3	0
173	8	1	0	1	3	0
173	8	1	0.8	1	3	0
173	8	1	1	1	3	0
173	8	1	1	1	3	0
39	1	1	2.6	4	1	0
39	1	1	2.6	4	1	0
39	1	1	3.2	2	1	0
39	1	1	3.2	2	1	0
39	1	1	4	1	1	1
39	1	1	4.2	1	1	1
39	1	1	4.6	2	1	0
39	1	1	4.6	2	1	0
39	1	1	5.6	3	1	0
39	1	1	5.6	3	1	0
39	1	1	6.8	3	1	0
39	1	1	7	3	1	0
39	1	1	8	1	1	1
39	1	1	13.6	4	1	0
39	1	1	13.6	2	1	0
39	1	1	13.8	2	1	0
39	1	1	14	3	1	0
39	1	1	14.4	2	1	0
39	1	1	15.2	1	1	1
39	1	1	15.8	1	1	1
39	1	1	17.2	1	1	1
39	1	1	17.6	1	1	1
39	1	1	18.4	1	1	1
39	1	1	18.6	1	1	1
39	1	1	23.2	1	1	1
39	1	1	23.6	1	1	1
39	1	1	24.4	2	1	0
39	1	1	24.4	2	1	0
39	1	1	25.2	4	1	0
39	1	1	29.4	2	1	0
39	1	1	29.4	2	1	0
39	1	1	29.4	4	1	0
39	1	1	29.4	4	1	0
39	1	1	32.2	3	1	0
39	1	1	32.2	4	1	0
39	1	1	32.6	3	1	0
39	1	1	33.4	2	1	0
39	1	1	40.2	3	1	0
39	1	1	40.2	4	1	0
39	1	1	44.4	1	1	1
39	1	1	44.6	1	1	1
39	1	1	45.8	1	1	1
39	1	1	46.2	2	1	0
39	1	1	47	1	1	1
39	1	1	48	1	1	1
39	1	1	48	1	1	1
39	1	2	66	2	1	0
39	1	2	66	1	1	1
39	1	2	67	2	1	0
39	1	2	68.6	4	1	0
39	1	2	68.6	4	1	0
39	1	2	69.4	3	1	0
39	1	2	69.4	3	1	0
39	1	2	70.6	3	1	0
39	1	2	71.6	2	1	0
39	1	2	71.6	2	1	0
39	1	2	72	1	1	1
39	1	2	72	1	1	1
39	1	2	76.2	4	1	0
39	1	2	76.2	4	1	0
39	1	2	76.4	3	1	0
39	1	2	76.4	4	1	0
39	1	2	76.4	4	1	0
39	1	2	82.8	1	1	1
39	1	2	82.8	1	1	1
39	1	2	83	1	1	1
39	1	2	85.4	2	1	0
39	1	2	85.4	2	1	0
39	1	2	87.2	4	1	0
39	1	2	87.2	2	1	0
39	1	2	88.6	4	1	0
39	1	2	88.6	4	1	0
39	1	2	96.6	2	1	0
39	1	2	96.8	2	1	0
39	1	2	96.8	3	1	0
39	1	2	97.4	2	1	0
39	1	2	97.4	2	1	0
39	1	2	97.4	3	1	0
39	1	2	97.4	4	1	0
39	2	1	1.2	4	4	1
39	2	1	1.2	4	4	1
39	2	1	2.2	1	4	0
39	2	1	2.2	1	4	0
39	2	1	3.4	1	4	0
39	2	1	3.8	1	4	0
39	2	1	4.8	2	4	0
39	2	1	4.8	2	4	0
39	2	1	5.4	3	4	0
39	2	1	5.4	3	4	0
39	2	1	5.8	1	4	0
39	2	1	5.8	1	4	0
39	2	1	5.8	2	4	0
39	2	1	5.8	2	4	0
39	2	1	11.4	4	4	1
39	2	1	11.4	2	4	0
39	2	1	11.4	2	4	0
39	2	1	11.4	1	4	0
39	2	1	11.4	1	4	0
39	2	1	12.8	3	4	0
39	2	1	18.8	2	4	0
39	2	1	18.8	1	4	0
39	2	1	19.6	2	4	0
39	2	1	19.6	1	4	0
39	2	1	20.6	2	4	0
39	2	1	20.6	2	4	0
39	2	1	21.2	3	4	0
39	2	1	22.2	4	4	1
39	2	1	26.6	1	4	0
39	2	1	26.6	1	4	0
39	2	1	26.8	1	4	0
39	2	1	28	2	4	0
39	2	1	28.2	2	4	0
39	2	1	28.6	3	4	0
39	2	1	28.6	3	4	0
39	2	1	29.4	1	4	0
39	2	1	29.4	2	4	0
39	2	1	29.4	2	4	0
39	2	1	29.4	2	4	0
39	2	1	39.6	1	4	0
39	2	1	39.8	1	4	0
39	2	1	42.4	4	4	1
39	2	1	42.8	4	4	1
39	2	1	44.2	1	4	0
39	2	1	44.2	3	4	0
39	2	1	44.4	3	4	0
39	2	1	44.6	1	4	0
39	2	1	44.8	1	4	0
39	2	1	48.8	1	4	0
39	2	1	48.8	1	4	0
39	2	1	49.6	1	4	0
39	2	1	50.6	4	4	1
39	2	1	50.8	4	4	1
39	2	1	58.8	1	4	0
39	2	1	59	1	4	0
39	2	2	63.4	4	4	1
39	2	2	63.4	4	4	1
39	2	2	63.4	4	4	1
39	2	2	63.4	4	4	1
39	2	2	64	3	4	0
39	2	2	64	3	4	0
39	2	2	64.4	2	4	0
39	2	2	64.4	2	4	0
39	2	2	65	1	4	0
39	2	2	65	1	4	0
39	2	2	65	1	4	0
39	2	2	65	1	4	0
39	2	2	67.4	1	4	0
39	2	2	67.4	2	4	0
39	2	2	67.6	2	4	0
39	2	2	67.6	2	4	0
39	2	2	67.6	2	4	0
39	2	2	70.6	2	4	0
39	2	2	71.6	2	4	0
39	2	2	74.2	4	4	1
39	2	2	74.2	3	4	0
39	2	2	74.2	3	4	0
39	2	2	76.8	2	4	0
39	2	2	76.8	4	4	1
39	2	2	76.8	3	4	0
39	2	2	76.8	3	4	0
39	3	1	0.4	1	1	1
39	3	1	0.4	1	1	1
39	3	1	1.6	1	1	1
39	3	1	1.8	1	1	1
39	3	1	3.4	3	1	0
39	3	1	3.4	3	1	0
39	3	1	4.4	2	1	0
39	3	1	4.4	2	1	0
39	3	1	5	4	1	0
39	3	1	5	4	1	0
39	3	1	8.6	1	1	1
39	3	1	8.6	2	1	0
39	3	1	8.6	1	1	1
39	3	1	9	1	1	1
39	3	1	9	1	1	1
39	3	1	10.4	2	1	0
39	3	1	10.4	2	1	0
39	3	1	10.8	3	1	0
39	3	1	10.8	3	1	0
39	3	1	12.4	4	1	0
39	3	1	12.4	4	1	0
39	3	1	12.8	3	1	0
39	3	1	12.8	3	1	0
39	3	1	12.8	4	1	0
39	3	1	12.8	4	1	0
39	3	1	20.8	1	1	1
39	3	1	20.8	1	1	1
39	3	1	20.8	1	1	1
39	3	1	21	1	1	1
39	3	1	21	1	1	1
39	3	1	24.6	3	1	0
39	3	1	24.6	3	1	0
39	3	1	25.6	2	1	0
39	3	1	25.6	2	1	0
39	3	1	27	2	1	0
39	3	1	27.8	3	1	0
39	3	1	29.4	1	1	1
39	3	1	29.4	2	1	0
39	3	1	32.4	3	1	0
39	3	1	32.4	3	1	0
39	3	1	32.6	4	1	0
39	3	1	32.6	3	1	0
39	3	1	34.4	2	1	0
39	3	1	36.2	2	1	0
39	3	1	36.2	1	1	1
39	3	1	37.4	2	1	0
39	3	1	37.6	1	1	1
39	3	1	37.6	2	1	0
39	3	1	37.6	2	1	0
39	3	1	39	4	1	0
39	3	1	39.6	4	1	0
39	3	1	41.2	4	1	0
39	3	1	41.2	4	1	0
39	3	1	41.2	4	1	0
39	3	1	41.8	3	1	0
39	3	1	41.8	3	1	0
39	3	1	42.2	2	1	0
39	3	1	42.2	2	1	0
39	3	1	42.6	1	1	1
39	3	1	44.4	1	1	1
39	3	1	44.4	1	1	1
39	3	1	44.6	1	1	1
39	3	1	45	4	1	0
39	3	1	45.2	4	1	0
39	3	1	45.2	4	1	0
39	3	1	45.2	2	1	0
39	3	1	50.8	1	1	1
39	3	1	50.8	1	1	1
39	3	1	52	2	1	0
39	3	1	52	2	1	0
39	3	1	54	3	1	0
39	3	1	56.8	1	1	1
39	3	1	58.2	1	1	1
39	3	1	58.2	1	1	1
39	3	1	59.6	3	1	0
39	3	1	59.6	3	1	0
39	3	1	60	1	1	1
39	3	1	60.8	3	1	0
39	3	1	60.8	1	1	1
39	3	1	63.4	1	1	1
39	3	1	63.4	1	1	1
39	3	1	63.4	1	1	1
39	3	2	66.4	2	1	0
39	3	2	72.4	3	1	0
39	3	2	72.6	2	1	0
39	3	2	72.6	3	1	0
39	3	2	74.6	2	1	0
39	3	2	74.6	2	1	0
39	3	2	74.6	3	1	0
39	3	2	74.6	3	1	0
39	3	2	77.4	2	1	0
39	3	2	77.4	3	1	0
39	3	2	77.6	2	1	0
39	3	2	77.6	3	1	0
39	3	2	78.6	4	1	0
39	3	2	78.6	4	1	0
39	3	2	81.4	4	1	0
39	3	2	82.4	3	1	0
39	3	2	82.8	4	1	0
39	3	2	88.8	3	1	0
39	3	2	89.2	3	1	0
39	3	2	90	1	1	1
39	3	2	90.2	2	1	0
39	3	2	90.2	2	1	0
39	3	2	92	1	1	1
39	3	2	92	1	1	1
39	3	2	92.2	1	1	1
39	3	2	92.2	1	1	1
39	3	2	92.4	4	1	0
39	3	2	92.8	2	1	0
39	3	2	93	2	1	0
39	4	1	0	1	4	0
39	4	1	0	1	4	0
39	4	1	3.2	4	4	1
39	4	1	3.6	4	4	1
39	4	1	4.4	3	4	0
39	4	1	4.4	3	4	0
39	4	1	5	2	4	0
39	4	1	5	2	4	0
39	4	1	5.4	1	4	0
39	4	1	5.6	1	4	0
39	4	1	5.6	1	4	0
39	4	1	11	4	4	1
39	4	1	11	4	4	1
39	4	1	11.2	4	4	1
39	4	1	11.2	4	4	1
39	4	1	12.8	3	4	0
39	4	1	12.8	3	4	0
39	4	1	13.4	2	4	0
39	4	1	13.4	2	4	0
39	4	1	17.8	1	4	0
39	4	1	18	1	4	0
39	4	1	18	3	4	0
39	4	1	18.6	3	4	0
39	4	1	20.4	1	4	0
39	4	1	20.4	1	4	0
39	4	1	20.8	2	4	0
39	4	1	20.8	2	4	0
39	4	1	21.4	4	4	1
39	4	1	21.4	2	4	0
39	4	1	28.2	4	4	1
39	4	1	28.2	4	4	1
39	4	1	28.2	4	4	1
39	4	1	28.6	4	4	1
39	4	1	28.6	4	4	1
39	4	1	29.8	3	4	0
39	4	1	29.8	3	4	0
39	4	1	30.6	2	4	0
39	4	1	30.6	2	4	0
39	4	1	36.4	1	4	0
39	4	1	36.6	1	4	0
39	4	1	37.6	2	4	0
39	4	1	37.6	2	4	0
39	4	1	38.2	3	4	0
39	4	1	38.2	3	4	0
39	4	1	42.4	4	4	1
39	4	1	43.4	4	4	1
39	4	1	43.4	4	4	1
39	4	1	43.6	1	4	0
39	4	1	43.6	1	4	0
39	4	1	45.8	1	4	0
39	4	1	45.8	1	4	0
39	4	1	45.8	1	4	0
39	4	1	45.8	1	4	0
39	4	1	47	2	4	0
39	4	1	47	2	4	0
39	4	1	47.6	3	4	0
39	4	1	49.2	3	4	0
39	4	1	51.8	1	4	0
39	4	1	51.8	2	4	0
39	4	1	51.8	2	4	0
39	4	1	52	1	4	0
39	4	1	52.2	1	4	0
39	4	1	52.2	1	4	0
39	4	1	52.8	2	4	0
39	4	1	52.8	2	4	0
39	4	1	53.8	1	4	0
39	4	1	53.8	3	4	0
39	4	1	55.6	1	4	0
39	4	1	55.6	2	4	0
39	4	1	61.4	1	4	0
39	4	1	61.4	1	4	0
39	4	1	61.8	1	4	0
39	4	1	63.2	1	4	0
39	4	1	63.6	2	4	0
39	4	1	63.6	2	4	0
39	4	1	64	3	4	0
39	4	1	64	3	4	0
39	4	2	66.6	4	4	1
39	4	2	66.8	4	4	1
39	4	2	67.6	3	4	0
39	4	2	67.8	3	4	0
39	4	2	68.2	3	4	0
39	4	2	68.4	3	4	0
39	4	2	68.6	3	4	0
39	4	2	68.8	3	4	0
39	4	2	69	1	4	0
39	4	2	69.6	1	4	0
39	4	2	69.6	3	4	0
39	4	2	69.6	3	4	0
39	4	2	70	3	4	0
39	4	2	70	3	4	0
39	4	2	70.4	2	4	0
39	4	2	70.4	2	4	0
39	4	2	73.6	2	4	0
39	4	2	74.4	3	4	0
39	4	2	76.4	3	4	0
39	4	2	78.4	2	4	0
39	4	2	78.8	2	4	0
39	4	2	79	2	4	0
39	4	2	79	1	4	0
39	4	2	79.8	3	4	0
39	4	2	80	3	4	0
39	4	2	80	2	4	0
39	5	1	0	2	2	1
39	5	1	0	2	2	1
39	5	1	0.4	1	2	0
39	5	1	0.4	1	2	0
39	5	1	1.8	1	2	0
39	5	1	1.8	1	2	0
39	5	1	4	1	2	0
39	5	1	4	1	2	0
39	5	1	4.4	3	2	0
39	5	1	4.4	3	2	0
39	5	1	5.2	2	2	1
39	5	1	5.2	2	2	1
39	5	1	6.4	3	2	0
39	5	1	7	1	2	0
39	5	1	7	1	2	0
39	5	1	9.8	4	2	0
39	5	1	9.8	4	2	0
39	5	1	10	3	2	0
39	5	1	10.2	4	2	0
39	5	1	10.2	3	2	0
39	5	1	16.6	3	2	0
39	5	1	16.6	1	2	0
39	5	1	16.8	4	2	0
39	5	1	17	2	2	1
39	5	1	17	2	2	1
39	5	1	19	1	2	0
39	5	1	20	1	2	0
39	5	1	20	2	2	1
39	5	1	20.4	2	2	1
39	5	1	21.2	3	2	0
39	5	1	21.2	3	2	0
39	5	1	28.6	1	2	0
39	5	1	28.6	1	2	0
39	5	1	28.6	4	2	0
39	5	1	28.6	4	2	0
39	5	1	32.8	1	2	0
39	5	1	32.8	1	2	0
39	5	1	45.6	4	2	0
39	5	1	45.6	4	2	0
39	5	1	46	3	2	0
39	5	1	46	3	2	0
39	5	1	56.6	2	2	1
39	5	1	57	2	2	1
39	5	1	57	1	2	0
39	5	1	57	3	2	0
39	5	1	59	1	2	0
39	5	1	59	1	2	0
39	5	1	59	2	2	1
39	5	1	59	2	2	1
39	5	1	60.8	3	2	0
39	5	1	61.8	4	2	0
39	5	1	62.4	4	2	0
39	5	1	62.4	3	2	0
39	5	2	80	1	2	0
39	5	2	80.4	1	2	0
39	5	2	81	1	2	0
39	5	2	81	1	2	0
39	5	2	81.6	2	2	1
39	5	2	81.6	2	2	1
39	5	2	82	4	2	0
39	5	2	82.2	4	2	0
39	5	2	82.2	4	2	0
39	5	2	82.2	3	2	0
39	5	2	83	2	2	1
39	5	2	83	1	2	0
39	5	2	83	2	2	1
39	5	2	85.4	1	2	0
39	5	2	85.4	1	2	0
39	5	2	86.6	1	2	0
39	5	2	90.2	2	2	1
39	5	2	90.2	3	2	0
39	5	2	90.2	2	2	1
39	5	2	90.2	2	2	1
39	5	2	90.2	1	2	0
39	5	2	90.6	1	2	0
39	5	2	90.6	1	2	0
39	5	2	92.4	1	2	0
39	5	2	92.4	1	2	0
39	5	2	92.4	1	2	0
39	5	2	92.8	2	2	1
39	5	2	93	2	2	1
39	5	2	93	1	2	0
39	5	2	93	1	2	0
39	5	2	93.4	2	2	1
39	5	2	94.2	2	2	1
39	5	2	94.2	2	2	1
39	5	2	94.2	2	2	1
39	5	2	94.2	2	2	1
39	5	2	95	2	2	1
39	5	2	95	2	2	1
39	5	2	95.4	2	2	1
39	5	2	96.6	3	2	0
39	5	2	96.6	2	2	1
39	5	2	96.8	4	2	0
39	5	2	96.8	3	2	0
39	5	2	103.2	1	2	0
39	5	2	103.2	2	2	1
39	5	2	103.4	2	2	1
39	5	2	105.2	2	2	1
39	5	2	105.6	3	2	0
39	5	2	107	3	2	0
39	5	2	107	3	2	0
39	5	2	107	3	2	0
39	5	2	107	3	2	0
39	5	2	110.6	2	2	1
39	5	2	110.6	2	2	1
39	5	2	110.6	2	2	1
39	5	2	110.6	2	2	1
39	5	2	111.4	3	2	0
39	5	2	111.6	3	2	0
39	5	2	112.8	3	2	0
39	5	2	112.8	3	2	0
39	5	2	113.6	3	2	0
39	5	2	116.2	1	2	0
39	5	2	116.2	2	2	1
39	5	2	116.2	1	2	0
39	5	2	117.6	1	2	0
39	5	2	117.6	1	2	0
39	5	2	117.8	2	2	1
39	5	2	117.8	2	2	1
39	5	2	118.8	2	2	1
39	5	2	118.8	2	2	1
39	5	2	118.8	2	2	1
39	5	2	121.4	2	2	1
39	5	2	124.6	2	2	1
39	5	2	124.6	2	2	1
39	6	1	0.2	3	3	1
39	6	1	0.2	3	3	1
39	6	1	0.8	1	3	0
39	6	1	0.8	1	3	0
39	6	1	2	1	3	0
39	6	1	2.2	1	3	0
39	6	1	3.4	2	3	0
39	6	1	3.4	2	3	0
39	6	1	4	3	3	1
39	6	1	4	3	3	1
39	6	1	4.6	2	3	0
39	6	1	4.6	2	3	0
39	6	1	5.4	3	3	1
39	6	1	6.2	2	3	0
39	6	1	6.4	1	3	0
39	6	1	6.4	1	3	0
39	6	1	9.2	1	3	0
39	6	1	9.2	1	3	0
39	6	1	10	1	3	0
39	6	1	10	1	3	0
39	6	1	11	2	3	0
39	6	1	11	2	3	0
39	6	1	11.8	4	3	0
39	6	1	11.8	3	3	1
39	6	1	11.8	3	3	1
39	6	1	12.2	4	3	0
39	6	1	12.2	4	3	0
39	6	1	15.6	1	3	0
39	6	1	15.6	2	3	0
39	6	1	15.6	3	3	1
39	6	1	15.6	3	3	1
39	6	1	16	2	3	0
39	6	1	16	2	3	0
39	6	1	17.8	3	3	1
39	6	1	17.8	3	3	1
39	6	1	18.8	2	3	0
39	6	1	22.8	1	3	0
39	6	1	23	1	3	0
39	6	1	23.2	1	3	0
39	6	1	23.2	1	3	0
39	6	1	25.6	1	3	0
39	6	1	25.6	1	3	0
39	6	1	25.6	1	3	0
39	6	1	25.8	1	3	0
39	6	1	25.8	1	3	0
39	6	1	26.4	2	3	0
39	6	1	26.4	2	3	0
39	6	1	27.2	3	3	1
39	6	1	27.2	3	3	1
39	6	1	28.4	2	3	0
39	6	1	31.2	1	3	0
39	6	1	37.4	4	3	0
39	6	1	39.4	3	3	1
39	6	1	40.6	3	3	1
39	6	1	40.6	3	3	1
39	6	1	41.4	2	3	0
39	6	1	41.4	2	3	0
39	6	1	42	3	3	1
39	6	1	43.4	2	3	0
39	6	1	44.8	3	3	1
39	6	1	45.4	3	3	1
39	6	1	45.8	3	3	1
39	6	1	45.8	3	3	1
39	6	1	46.2	3	3	1
39	6	1	46.4	2	3	0
39	6	1	46.4	2	3	0
39	6	1	46.8	3	3	1
39	6	1	46.8	3	3	1
39	6	1	49.6	3	3	1
39	6	1	51	2	3	0
39	6	1	55	3	3	1
39	6	1	56	2	3	0
39	6	1	56.4	3	3	1
39	6	1	57.4	3	3	1
39	6	1	59.6	2	3	0
39	6	1	59.6	2	3	0
39	6	1	60.2	3	3	1
39	6	1	61.4	2	3	0
39	6	2	65.4	1	3	0
39	6	2	65.6	1	3	0
39	6	2	66.8	2	3	0
39	6	2	66.8	2	3	0
39	6	2	68	3	3	1
39	6	2	68.4	4	3	0
39	6	2	70.8	4	3	0
39	6	2	70.8	4	3	0
39	6	2	71.4	4	3	0
39	6	2	76.6	1	3	0
39	6	2	76.6	2	3	0
39	6	2	76.6	2	3	0
39	6	2	76.8	2	3	0
39	6	2	76.8	1	3	0
39	6	2	77.4	2	3	0
39	6	2	77.4	1	3	0
39	6	2	77.4	1	3	0
39	6	2	77.8	1	3	0
39	6	2	81.4	1	3	0
39	6	2	81.4	1	3	0
39	6	2	82.4	2	3	0
39	6	2	86	2	3	0
39	6	2	86	3	3	1
39	6	2	86	2	3	0
39	6	2	88.4	2	3	0
39	6	2	88.4	2	3	0
39	6	2	88.4	2	3	0
39	6	2	89.6	2	3	0
39	6	2	89.6	1	3	0
39	6	2	89.6	2	3	0
39	6	2	91	2	3	0
39	6	2	91	1	3	0
39	6	2	91	1	3	0
39	6	2	92.2	2	3	0
39	6	2	95.8	2	3	0
39	6	2	95.8	1	3	0
39	6	2	96.6	3	3	1
39	6	2	100.6	2	3	0
39	6	2	100.6	2	3	0
39	6	2	100.6	1	3	0
39	6	2	101	2	3	0
39	6	2	101	1	3	0
39	6	2	102.2	2	3	0
39	6	2	102.6	2	3	0
39	6	2	102.6	1	3	0
39	6	2	102.8	1	3	0
39	6	2	110.2	4	3	0
39	6	2	110.4	3	3	1
39	6	2	110.4	4	3	0
39	6	2	110.4	3	3	1
39	6	2	110.4	3	3	1
39	6	2	110.6	3	3	1
39	6	2	111	3	3	1
39	6	2	111	4	3	0
39	6	2	111	3	3	1
39	6	2	111.2	4	3	0
39	6	2	111.2	4	3	0
39	6	2	117	3	3	1
39	6	2	117	3	3	1
39	6	2	117.4	3	3	1
39	6	2	117.4	3	3	1
39	6	2	117.4	4	3	0
39	6	2	118	4	3	0
39	6	2	118.2	4	3	0
39	6	2	118.6	3	3	1
39	6	2	119.6	3	3	1
39	6	2	119.6	3	3	1
39	6	2	119.8	2	3	0
39	6	2	119.8	2	3	0
39	6	2	120.4	2	3	0
39	6	2	120.4	2	3	0
39	6	2	120.4	2	3	0
39	6	2	120.6	2	3	0
39	6	2	124	1	3	0
39	6	2	124	1	3	0
39	6	2	124	1	3	0
39	6	2	128.6	1	3	0
39	6	2	128.6	1	3	0
39	6	2	129.4	1	3	0
39	6	2	129.4	1	3	0
39	6	2	130.2	2	3	0
39	6	2	130.4	2	3	0
39	6	2	133.2	2	3	0
39	6	2	133.2	1	3	0
39	6	2	133.4	1	3	0
39	6	2	134.8	2	3	0
39	6	2	134.8	1	3	0
39	6	2	136.8	2	3	0
39	7	1	0	1	2	0
39	7	1	0	1	2	0
39	7	1	3	1	2	0
39	7	1	3.4	1	2	0
39	7	1	4	2	2	1
39	7	1	4	2	2	1
39	7	1	4.8	4	2	0
39	7	1	4.8	3	2	0
39	7	1	4.8	3	2	0
39	7	1	5	4	2	0
39	7	1	5	1	2	0
39	7	1	6.4	2	2	1
39	7	1	6.4	1	2	0
39	7	1	6.6	1	2	0
39	7	1	6.6	3	2	0
39	7	1	11	2	2	1
39	7	1	11	1	2	0
39	7	1	11.8	2	2	1
39	7	1	11.8	2	2	1
[truncated: 17,413 more rows]

## Sheet: Metadata 2
trial – trial number (1 through 8)
phase – test phase within each trial (1 vs. 2; during phase 1 owners remained seated, during 2 they could stand up/walk around)
time - timepoint at which a showing behaviour ocurred (in seconds)
box - number of the box that was referred to with the respective showing (1 through 4)
target – number of the box in which the toy was hidden (1 through 4)
correct – indicating whether “box” and “target” are identical for the respective line (1 for correct vs 0 for incorrect)
