# Supplementary material for: Effect of shared information and owner behavior on showing in dogs (Canis familiaris)
Source: Anim Cogn. 2020 Jul 5;23(5):1019–34. doi: 10.1007/s10071-020-01409-9 (PMC7415761; doi:10.1007/s10071-020-01409-9)
Supplement: Supplementary file 4 — Supplementary file4 (R 72 kb) [file 10071_2020_1409_MOESM4_ESM.r]

setwd() # insert your directory path, e.g. "D:/Documents/Showing/..."
# before reading the data into R, you will have to save the different tabs of the xlsx-file (Raw data 1, 2 and Reliability data) into seperate csv-files
dogs = read.csv("Your_file_name.csv", sep=";", dec=",") # exchange "Your_file_name" with the name you have given the csv-file with the data from the tab "Raw data 1"

# changing id into a factor structure
dogs$id <- as.factor(dogs$id)
# changing session into a factor structure
dogs$session <- as.factor(dogs$session)
# changing phase into a factor structure
dogs$phase <- as.factor(dogs$phase)
# changing the coding of the "trial" variable and saving it into a new variable
dogs$trial2 <- ifelse(dogs$trial == 5, 1,
                      ifelse(dogs$trial == 6, 2,
                             ifelse(dogs$trial == 7, 3, 
                                    ifelse(dogs$trial == 8, 4,
                                           ifelse(dogs$trial == 1, 1,
                                                  ifelse(dogs$trial == 2, 2,
                                                         ifelse(dogs$trial == 3, 3, 4)))))))
# changing trial2 into an integer structure
dogs$trial2 <- as.integer(dogs$trial2)

################################ Inter-coder reliability #####################################

dogs_rel = read.csv("Your_file_name.csv", sep=";", dec=",") # exchange "Your_file_name" with the name you have given the csv-file with the data from the tab "Reliability data"

# to compare original data with reliability data, extract subset of pairs that were also coded by second coder
dogs_sub = subset(dogs, subset = id %in% c("33","14", "193", "93", "156", "20"))

# caclulation of Spearman rank order correlations
cor.test(x = dogs_rel$gaze_1_freq, y = dogs_sub$gaze_1_freq, method = 'spearman')
cor.test(x = dogs_rel$gaze_2_freq, y = dogs_sub$gaze_2_freq, method = 'spearman')
cor.test(x = dogs_rel$gaze_3_freq, y = dogs_sub$gaze_3_freq, method = 'spearman')
cor.test(x = dogs_rel$gaze_4_freq, y = dogs_sub$gaze_4_freq, method = 'spearman')
cor.test(x = dogs_rel$gaze_owner_freq, y = dogs_sub$gaze_owner_freq, method = 'spearman')

cor.test(x = dogs_rel$gaze_1_dur, y = dogs_sub$gaze_1_dur, method = 'spearman')
cor.test(x = dogs_rel$gaze_2_dur, y = dogs_sub$gaze_2_dur, method = 'spearman')
cor.test(x = dogs_rel$gaze_3_dur, y = dogs_sub$gaze_3_dur, method = 'spearman')
cor.test(x = dogs_rel$gaze_4_dur, y = dogs_sub$gaze_4_dur, method = 'spearman')
cor.test(x = dogs_rel$gaze_owner_dur, y = dogs_sub$gaze_owner_dur, method = 'spearman')

cor.test(x = dogs_rel$move_1_freq, y = dogs_sub$move_1_freq, method = 'spearman')
cor.test(x = dogs_rel$move_2_freq, y = dogs_sub$move_2_freq, method = 'spearman')
cor.test(x = dogs_rel$move_3_freq, y = dogs_sub$move_3_freq, method = 'spearman')
cor.test(x = dogs_rel$move_4_freq, y = dogs_sub$move_4_freq, method = 'spearman')
cor.test(x = dogs_rel$move_owner_freq, y = dogs_sub$move_owner_freq, method = 'spearman')

cor.test(x = dogs_rel$move_1_dur, y = dogs_sub$move_1_dur, method = 'spearman')
cor.test(x = dogs_rel$move_2_dur, y = dogs_sub$move_2_dur, method = 'spearman')
cor.test(x = dogs_rel$move_3_dur, y = dogs_sub$move_3_dur, method = 'spearman')
cor.test(x = dogs_rel$move_4_dur, y = dogs_sub$move_4_dur, method = 'spearman')
cor.test(x = dogs_rel$move_owner_dur, y = dogs_sub$move_owner_dur, method = 'spearman')

cor.test(x = dogs_rel$time_1_freq, y = dogs_sub$time_1_freq, method = 'spearman')
cor.test(x = dogs_rel$time_2_freq, y = dogs_sub$time_2_freq, method = 'spearman')
cor.test(x = dogs_rel$time_3_freq, y = dogs_sub$time_3_freq, method = 'spearman')
cor.test(x = dogs_rel$time_4_freq, y = dogs_sub$time_4_freq, method = 'spearman')

cor.test(x = dogs_rel$time_1_dur, y = dogs_sub$time_1_dur, method = 'spearman')
cor.test(x = dogs_rel$time_2_dur, y = dogs_sub$time_2_dur, method = 'spearman')
cor.test(x = dogs_rel$time_3_dur, y = dogs_sub$time_3_dur, method = 'spearman')
cor.test(x = dogs_rel$time_4_dur, y = dogs_sub$time_4_dur, method = 'spearman')

cor.test(x = dogs_rel$jump_1_freq, y = dogs_sub$jump_1_freq, method = 'spearman')
cor.test(x = dogs_rel$jump_2_freq, y = dogs_sub$jump_2_freq, method = 'spearman')
cor.test(x = dogs_rel$jump_3_freq, y = dogs_sub$jump_3_freq, method = 'spearman')
cor.test(x = dogs_rel$jump_4_freq, y = dogs_sub$jump_4_freq, method = 'spearman')

cor.test(x = dogs_rel$jump_1_dur, y = dogs_sub$jump_1_dur, method = 'spearman')
cor.test(x = dogs_rel$jump_2_dur, y = dogs_sub$jump_2_dur, method = 'spearman')
cor.test(x = dogs_rel$jump_3_dur, y = dogs_sub$jump_3_dur, method = 'spearman')
cor.test(x = dogs_rel$jump_4_dur, y = dogs_sub$jump_4_dur, method = 'spearman')

cor.test(x = dogs_rel$open_1, y = dogs_sub$open_1, method = 'spearman')
cor.test(x = dogs_rel$open_2, y = dogs_sub$open_2, method = 'spearman')
cor.test(x = dogs_rel$open_3, y = dogs_sub$open_3, method = 'spearman')
cor.test(x = dogs_rel$open_4, y = dogs_sub$open_4, method = 'spearman')

cor.test(x = dogs_rel$vocalize_freq, y = dogs_sub$vocalize_freq, method = 'spearman')

cor.test(x = dogs_rel$vocalize_dur, y = dogs_sub$vocalize_dur, method = 'spearman')

# combine the 3 coded owner behaviours
owner<- data.frame(dogs_rel$asking_freq, dogs_rel$talk_freq, dogs_rel$call_freq)
# create new variable of combined owner behaviour
owner_total <- rowSums(owner)
# add new variable to data frame
dogs_rel$owner_total = owner_total
# calculate Spearman rank order correlation
cor.test(x = dogs_rel$owner_total, y = dogs_sub$owner_total, method = 'spearman')

################################ overall success #######################################

# creating new data frame with id, session, condition, trial, phase, correct
dogs_correct = data.frame(dogs$id, dogs$session, dogs$condition, dogs$trial, dogs$phase, dogs$correct)

# long -> wide format
library(reshape2)
dogs_correct_wide = dcast(dogs_correct, dogs.id~dogs.trial+dogs.phase)
#assigning new names to columns (t = trial, p = phase)
colnames(dogs_correct_wide)<- c("id","t1_p1","t1_p2","t2_p1","t2_p2","t3_p1","t3_p2","t4_p1","t4_p2","t5_p1","t5_p2","t6_p1","t6_p2","t7_p1","t7_p2","t8_p1","t8_p2")

# add new column of percentage of correct responses for each phase
percent_correct_p1 <- (((dogs_correct_wide$t1_p1+dogs_correct_wide$t2_p1+dogs_correct_wide$t3_p1+dogs_correct_wide$t4_p1
                         +dogs_correct_wide$t5_p1+dogs_correct_wide$t6_p1+dogs_correct_wide$t7_p1+dogs_correct_wide$t8_p1)*100)/8)
percent_correct_p2 <- (((dogs_correct_wide$t1_p2+dogs_correct_wide$t2_p2+dogs_correct_wide$t3_p2+dogs_correct_wide$t4_p2
                         +dogs_correct_wide$t5_p2+dogs_correct_wide$t6_p2+dogs_correct_wide$t7_p2+dogs_correct_wide$t8_p2)*100)/8)
dogs_percent_correct_wide = cbind(dogs_correct_wide, percent_correct_p1,percent_correct_p2)

# t-test phase 1 vs. 2
t.test(dogs_percent_correct_wide$percent_correct_p1, dogs_percent_correct_wide$percent_correct_p2,paired=T, alternative="two.sided", alpha=.05)
# calculating effect size and conidence level for effect size
library(lsr)
library(psych)
d.ci((cohensD(dogs_percent_correct_wide$percent_correct_p1, dogs_percent_correct_wide$percent_correct_p2)),n1=30, n2=30,alpha=.05)

# t-test against chance for phase 1
t.test(dogs_percent_correct_wide$percent_correct_p1, alternative="greater", mu=0.25)
sd(dogs_percent_correct_wide$percent_correct_p1)
# calculating effect size and conidence level for effect size
library(lsr)
library(psych)d.ci((cohensD(dogs_percent_correct_wide$percent_correct_p1, mu=0.25)),n=30,alpha=.05)

# t-test against chance for phase 2
t.test(dogs_percent_correct_wide$percent_correct_p2, alternative="greater", mu=0.25)
sd(dogs_percent_correct_wide$percent_correct_p2)
# calculating effect size and conidence level for effect size
library(lsr)
library(psych)
d.ci((cohensD(dogs_percent_correct_wide$percent_correct_p2, mu=0.25)),n=30,alpha=.05)

# barplot
pcp <- data.frame(dogs_percent_correct_wide$percent_correct_p1,dogs_percent_correct_wide$percent_correct_p2)
library(reshape2)
pcp_long <- melt(pcp, variable.name="phase", value.name = "percent_correct")
pcp_long$phase <- gsub(x = pcp_long$phase, "dogs_percent_correct_wide.percent_correct_p1", "1")
pcp_long$phase <- gsub(x = pcp_long$phase, "dogs_percent_correct_wide.percent_correct_p2", "2")


library(plyr)
perc_cor_mean = ddply(pcp_long, .(phase), summarize,
                      pc_mean = mean(percent_correct,na.rm=T), pc_se = sd(percent_correct,na.rm=T) / sqrt(length(percent_correct)))

library(ggplot2)
library(ggsignif)
bar_p11 <- ggplot(perc_cor_mean, aes(x = phase, y= pc_mean))
bar_p11+geom_bar(stat = 'identity')+ 
  coord_cartesian(ylim=c(0,100))+
  labs(x="Phase", y="mean % correct choices")+
  geom_errorbar(aes(ymin=pc_mean-pc_se, ymax = pc_mean +pc_se), width = 0.1)+
  geom_abline(slope=0, intercept=25)+
  geom_signif(annotations="***", y_position = c(71,75), xmin= c(1,2), xmax=c(1,2), tip_length = 0)+
  geom_signif(comparisons=list(c("1","2")), annotations="*", y_position = 90, tip_length = 0)

##################### individual learning criterion for overall success #####################

# Binomial test -> which proportion of correct responses is significantly above chance level?
binom.test(4, 8, p=0.25, alternative="greater", conf.level=0.95) # 4 out of 8 trials is NOT sign. above chance
binom.test(5, 8, p=0.25, alternative="greater", conf.level=0.95) # 5 out of 8 trials is sign. above chance

# How many pairs have at least 5 out of 8 correct trials (>=62,5%) in each phase?
sum1 = sum(table(dogs_percent_correct_wide$percent_correct_p1[dogs_percent_correct_wide$percent_correct_p1 >= 62.5])) # 13
sum2 = sum(table(dogs_percent_correct_wide$percent_correct_p2[dogs_percent_correct_wide$percent_correct_p2 >= 62.5])) # 15

# are these numbers significantly above chance level?
# Phase 1
binom.test(sum1, 30, p=0.25, alternative="greater", conf.level=0.95) # yes
# Phase 2
binom.test(sum2, 30, p=0.25, alternative="greater", conf.level=0.95) # yes

###################### calculation of the frequencies of showing types ####################

# creating a vector with the mean frequency of each showing type
mean_count_show = c(sum(dogs$show_g1go, dogs$show_g2go, dogs$show_g3go, dogs$show_g4go)/480, 
                    sum(dogs$show_g1mo, dogs$show_g2mo, dogs$show_g3mo, dogs$show_g4mo)/480, 
                    sum(dogs$show_g1v, dogs$show_g2v, dogs$show_g3v, dogs$show_g4v)/480,  
                    sum(dogs$show_m1go, dogs$show_m2go, dogs$show_m3go, dogs$show_m4go)/480, 
                    sum(dogs$show_m1mo, dogs$show_m2mo, dogs$show_m3mo, dogs$show_m4mo)/480, 
                    sum(dogs$show_m1v, dogs$show_m2v, dogs$show_m3v, dogs$show_m4v)/480 ,
                    sum(dogs$show_t1go, dogs$show_t2go, dogs$show_t3go, dogs$show_t4go)/480,
                    sum(dogs$show_t1mo, dogs$show_t2mo, dogs$show_t3mo, dogs$show_t4mo)/480, 
                    sum(dogs$show_t1v, dogs$show_t2v, dogs$show_t3v, dogs$show_t4v)/480,  
                    sum(dogs$show_j1go, dogs$show_j2go, dogs$show_j3go, dogs$show_j4go)/480, 
                    sum(dogs$show_j1mo, dogs$show_j2mo, dogs$show_j3mo, dogs$show_j4mo)/480, 
                    sum(dogs$show_j1v, dogs$show_j2v, dogs$show_j3v, dogs$show_j4v)/480, 
                    sum(dogs$show_o1go, dogs$show_o2go, dogs$show_o3go, dogs$show_o4go)/480, 
                    sum(dogs$show_o1mo, dogs$show_o2mo, dogs$show_o3mo, dogs$show_o4mo)/480, 
                    sum(dogs$show_o1v, dogs$show_o2v, dogs$show_o3v, dogs$show_o4v)/480)  

# assigning names to each showing type (e.g. g-go = "gaze at box plus gaze at owner")
group_show = c("g-go", "g-mo", "g-v", "m-go", "m-mo", "m-v", "t-go", "t-mo", "t-v", "j-go", "j-mo", "j-v", "o-go", "o-mo", "o-v")

#creating a data frame of the two variables
show = data.frame(mean_count_show, group_show)
show

############### calculation of frequencies of mean accuracy of each showing type ###############

mean_cor_show = c(mean(dogs$ggo_correct, na.rm = T),
                  mean(dogs$gmo_correct, na.rm = T),
                  mean(dogs$gv_correct, na.rm = T),
                  mean(dogs$mgo_correct, na.rm = T),
                  mean(dogs$mmo_correct, na.rm = T),
                  mean(dogs$mv_correct, na.rm = T),
                  mean(dogs$tgo_correct, na.rm = T),
                  mean(dogs$tmo_correct, na.rm = T),
                  mean(dogs$tv_correct, na.rm = T),
                  mean(dogs$jgo_correct, na.rm = T),
                  mean(dogs$jmo_correct, na.rm = T),
                  mean(dogs$jv_correct, na.rm = T),
                  mean(dogs$ogo_correct, na.rm = T),
                  mean(dogs$omo_correct, na.rm = T),
                  mean(dogs$ov_correct, na.rm = T))

# assigning names to each showing type (e.g. g-go = "gaze at box plus gaze at owner")
group_cor_show = c("g-go", "g-mo", "g-v", "m-go", "m-mo", "m-v", "t-go", "t-mo", "t-v", "j-go", "j-mo", "j-v", "o-go", "o-mo", "o-v")

#creating a data frame of the two variables
cor_show = data.frame(mean_cor_show, group_cor_show)
cor_show

######## calculation of frequencies of mean correspondance with the owner's choice for each showing type ##########

mean_choice_show = c(mean(dogs$ggo_choice, na.rm = T),
                     mean(dogs$gmo_choice, na.rm = T),
                     mean(dogs$gv_choice, na.rm = T),
                     mean(dogs$mgo_choice, na.rm = T),
                     mean(dogs$mmo_choice, na.rm = T),
                     mean(dogs$mv_choice, na.rm = T),
                     mean(dogs$tgo_choice, na.rm = T),
                     mean(dogs$tmo_choice, na.rm = T),
                     mean(dogs$tv_choice, na.rm = T),
                     mean(dogs$jgo_choice, na.rm = T),
                     mean(dogs$jmo_choice, na.rm = T),
                     mean(dogs$jv_choice, na.rm = T),
                     mean(dogs$ogo_choice, na.rm = T),
                     mean(dogs$omo_choice, na.rm = T),
                     mean(dogs$ov_choice, na.rm = T))

# assigning names to each showing type (e.g. g-go = "gaze at box plus gaze at owner")
group_choice_show = c("g-go", "g-mo", "g-v", "m-go", "m-mo", "m-v", "t-go", "t-mo", "t-v", "j-go", "j-mo", "j-v", "o-go", "o-mo", "o-v")

#creating a data frame of the two variables
choice_show = data.frame(mean_choice_show, group_choice_show)
choice_show

############## frequencies showings per condition ###################

# create combined variables of each showing type referring to all boxes
dogs$show_ggo <- dogs$show_g1go + dogs$show_g2go + dogs$show_g3go + dogs$show_g4go
dogs$show_gmo <- dogs$show_g1mo + dogs$show_g2mo + dogs$show_g3mo + dogs$show_g4mo
dogs$show_gv <- dogs$show_g1v + dogs$show_g2v + dogs$show_g3v + dogs$show_g4v
dogs$show_mgo <- dogs$show_m1go + dogs$show_m2go + dogs$show_m3go + dogs$show_m4go
dogs$show_mmo <- dogs$show_m1mo + dogs$show_m2mo + dogs$show_m3mo + dogs$show_m4mo
dogs$show_mv <- dogs$show_m1v + dogs$show_m2v + dogs$show_m3v + dogs$show_m4v
dogs$show_tgo <- dogs$show_t1go + dogs$show_t2go + dogs$show_t3go + dogs$show_t4go
dogs$show_tmo <- dogs$show_t1mo + dogs$show_t2mo + dogs$show_t3mo + dogs$show_t4mo
dogs$show_tv <- dogs$show_t1v + dogs$show_t2v + dogs$show_t3v + dogs$show_t4v
dogs$show_jgo <- dogs$show_j1go + dogs$show_j2go + dogs$show_j3go + dogs$show_j4go
dogs$show_jmo <- dogs$show_j1mo + dogs$show_j2mo + dogs$show_j3mo + dogs$show_j4mo
dogs$show_jv <- dogs$show_j1v + dogs$show_j2v + dogs$show_j3v + dogs$show_j4v
dogs$show_ogo <- dogs$show_o1go + dogs$show_o2go + dogs$show_o3go + dogs$show_o4go
dogs$show_omo <- dogs$show_o1mo + dogs$show_o2mo + dogs$show_o3mo + dogs$show_o4mo
dogs$show_ov <- dogs$show_o1v + dogs$show_o2v + dogs$show_o3v + dogs$show_o4v

# gaze at box plus gaze at owner (ggo)

#separation into Close vs. Far + exclude NA's
show_ggo_close <- ifelse(dogs$condition == "close", dogs$show_ggo, "")
show_ggo_close <- as.numeric(show_ggo_close)
show_ggo_close <- show_ggo_close[!is.na(show_ggo_close)]

show_ggo_far <- ifelse(dogs$condition == "far", dogs$show_ggo, "")
show_ggo_far <- as.numeric(show_ggo_far)
show_ggo_far <- show_ggo_far[!is.na(show_ggo_far)]

# t-test Close vs. Far?
t.test(show_ggo_close, show_ggo_far, paired=T)
# descriptive statistics
library(psych)
describeBy(dogs$show_ggo, dogs$condition)
# effect size + confidence interval
library(lsr)
d.ci((cohensD(show_ggo_close, show_ggo_far)),n=480,alpha=.05)

# gaze at box plus move towards owner (gmo)

#separation into Close vs. Far + exclude NA's
show_gmo_close <- ifelse(dogs$condition == "close", dogs$show_gmo, "")
show_gmo_close <- as.numeric(show_gmo_close)
show_gmo_close <- show_gmo_close[!is.na(show_gmo_close)]

show_gmo_far <- ifelse(dogs$condition == "far", dogs$show_gmo, "")
show_gmo_far <- as.numeric(show_gmo_far)
show_gmo_far <- show_gmo_far[!is.na(show_gmo_far)]

# t-test Close vs. Far?
t.test(show_gmo_close, show_gmo_far, paired=T)
# descriptive statistics
library(psych)
describeBy(dogs$show_gmo, dogs$condition)
# effect size + confidence interval
library(lsr)
d.ci((cohensD(show_gmo_close, show_gmo_far)),n=480,alpha=.05)

# gaze at box plus vocalize (gv)

#separation into Close vs. Far + exclude NA's
show_gv_close <- ifelse(dogs$condition == "close", dogs$show_gv, "")
show_gv_close <- as.numeric(show_gv_close)
show_gv_close <- show_gv_close[!is.na(show_gv_close)]

show_gv_far <- ifelse(dogs$condition == "far", dogs$show_gv, "")
show_gv_far <- as.numeric(show_gv_far)
show_gv_far <- show_gv_far[!is.na(show_gv_far)]

# t-test Close vs. Far?
t.test(show_gv_close, show_gv_far, paired=T)
# descriptive statistics
library(psych)
describeBy(dogs$show_gv, dogs$condition)
# effect size + confidence interval
library(lsr)
d.ci((cohensD(show_gv_close, show_gv_far)),n=480,alpha=.05)

# move towards box plus gaze at owner (mgo)

#separation into Close vs. Far + exclude NA's
show_mgo_close <- ifelse(dogs$condition == "close", dogs$show_mgo, "")
show_mgo_close <- as.numeric(show_mgo_close)
show_mgo_close <- show_mgo_close[!is.na(show_mgo_close)]

show_mgo_far <- ifelse(dogs$condition == "far", dogs$show_mgo, "")
show_mgo_far <- as.numeric(show_mgo_far)
show_mgo_far <- show_mgo_far[!is.na(show_mgo_far)]

# t-test Close vs. Far?
t.test(show_mgo_close, show_mgo_far, paired=T)
# descriptive statistics
library(psych)
describeBy(dogs$show_mgo, dogs$condition)
# effect size + confidence interval
library(lsr)
d.ci((cohensD(show_mgo_close, show_mgo_far)),n=480,alpha=.05)

# move toward box plus move towards owner (mmo)

#separation into Close vs. Far + exclude NA's
show_mmo_close <- ifelse(dogs$condition == "close", dogs$show_mmo, "")
show_mmo_close <- as.numeric(show_mmo_close)
show_mmo_close <- show_mmo_close[!is.na(show_mmo_close)]

show_mmo_far <- ifelse(dogs$condition == "far", dogs$show_mmo, "")
show_mmo_far <- as.numeric(show_mmo_far)
show_mmo_far <- show_mmo_far[!is.na(show_mmo_far)]

# t-test Close vs. Far?
t.test(show_mmo_close, show_mmo_far, paired=T)
# descriptive statistics
library(psych)
describeBy(dogs$show_mmo, dogs$condition)
# effect size + confidence interval
library(lsr)
d.ci((cohensD(show_mmo_close, show_mmo_far)),n=480,alpha=.05)

# move towards box plus vocalize (mv)

#separation into Close vs. Far + exclude NA's
show_mv_close <- ifelse(dogs$condition == "close", dogs$show_mv, "")
show_mv_close <- as.numeric(show_mv_close)
show_mv_close <- show_mv_close[!is.na(show_mv_close)]

show_mv_far <- ifelse(dogs$condition == "far", dogs$show_mv, "")
show_mv_far <- as.numeric(show_mv_far)
show_mv_far <- show_mv_far[!is.na(show_mv_far)]

# t-test Close vs. Far?
t.test(show_mv_close, show_mv_far, paired=T)
# descriptive statistics
library(psych)
describeBy(dogs$show_mv, dogs$condition)
# effect size + confidence interval
library(lsr)
d.ci((cohensD(show_mv_close, show_mv_far)),n=480,alpha=.05)

# spend time near box plus gaze at owner (tgo)

#separation into Close vs. Far + exclude NA's
show_tgo_close <- ifelse(dogs$condition == "close", dogs$show_tgo, "")
show_tgo_close <- as.numeric(show_tgo_close)
show_tgo_close <- show_tgo_close[!is.na(show_tgo_close)]

show_tgo_far <- ifelse(dogs$condition == "far", dogs$show_tgo, "")
show_tgo_far <- as.numeric(show_tgo_far)
show_tgo_far <- show_tgo_far[!is.na(show_tgo_far)]

# t-test Close vs. Far?
t.test(show_tgo_close, show_tgo_far, paired=T)
# descriptive statistics
library(psych)
describeBy(dogs$show_tgo, dogs$condition)
# effect size + confidence interval
library(lsr)
d.ci((cohensD(show_tgo_close, show_tgo_far)),n=480,alpha=.05)

# spend time near box plus move towards owner (tmo)

#separation into Close vs. Far + exclude NA's
show_tmo_close <- ifelse(dogs$condition == "close", dogs$show_tmo, "")
show_tmo_close <- as.numeric(show_tmo_close)
show_tmo_close <- show_tmo_close[!is.na(show_tmo_close)]

show_tmo_far <- ifelse(dogs$condition == "far", dogs$show_tmo, "")
show_tmo_far <- as.numeric(show_tmo_far)
show_tmo_far <- show_tmo_far[!is.na(show_tmo_far)]

# t-test Close vs. Far?
t.test(show_tmo_close, show_tmo_far, paired=T)
# descriptive statistics
library(psych)
describeBy(dogs$show_tmo, dogs$condition)
# effect size + confidence interval
library(lsr)
d.ci((cohensD(show_tmo_close, show_tmo_far)),n=480,alpha=.05)

# spend time near box plus vocalize (tv)

#separation into Close vs. Far + exclude NA's
show_tv_close <- ifelse(dogs$condition == "close", dogs$show_tv, "")
show_tv_close <- as.numeric(show_tv_close)
show_tv_close <- show_tv_close[!is.na(show_tv_close)]

show_tv_far <- ifelse(dogs$condition == "far", dogs$show_tv, "")
show_tv_far <- as.numeric(show_tv_far)
show_tv_far <- show_tv_far[!is.na(show_tv_far)]

# t-test Close vs. Far?
t.test(show_tv_close, show_tv_far, paired=T)
# descriptive statistics
library(psych)
describeBy(dogs$show_tv, dogs$condition)
# effect size + confidence interval
library(lsr)
d.ci((cohensD(show_tv_close, show_tv_far)),n=480,alpha=.05)

# jump/stand upright at box plus gaze at owner (jgo)

#separation into Close vs. Far + exclude NA's
show_jgo_close <- ifelse(dogs$condition == "close", dogs$show_jgo, "")
show_jgo_close <- as.numeric(show_jgo_close)
show_jgo_close <- show_jgo_close[!is.na(show_jgo_close)]

show_jgo_far <- ifelse(dogs$condition == "far", dogs$show_jgo, "")
show_jgo_far <- as.numeric(show_jgo_far)
show_jgo_far <- show_jgo_far[!is.na(show_jgo_far)]

# t-test Close vs. Far?
t.test(show_jgo_close, show_tv_far, paired=T)
# descriptive statistics
library(psych)
describeBy(dogs$show_jgo, dogs$condition)
# effect size + confidence interval
library(lsr)
d.ci((cohensD(show_jgo_close, show_jgo_far)),n=480,alpha=.05)

# jump/stnd upright at box plus move towards owner (jmo)

#separation into Close vs. Far + exclude NA's
show_jmo_close <- ifelse(dogs$condition == "close", dogs$show_jmo, "")
show_jmo_close <- as.numeric(show_jmo_close)
show_jmo_close <- show_jmo_close[!is.na(show_jmo_close)]

show_jmo_far <- ifelse(dogs$condition == "far", dogs$show_jmo, "")
show_jmo_far <- as.numeric(show_jmo_far)
show_jmo_far <- show_jmo_far[!is.na(show_jmo_far)]

# t-test Close vs. Far?
t.test(show_jmo_close, show_jmo_far, paired=T)
# descriptive statistics
library(psych)
describeBy(dogs$show_jmo, dogs$condition)
# effect size + confidence interval
library(lsr)
d.ci((cohensD(show_jmo_close, show_jmo_far)),n=480,alpha=.05)

# jump/stand upright at box plus vocalize (jv)

#separation into Close vs. Far + exclude NA's
show_jv_close <- ifelse(dogs$condition == "close", dogs$show_jv, "")
show_jv_close <- as.numeric(show_jv_close)
show_jv_close <- show_jv_close[!is.na(show_jv_close)]

show_jv_far <- ifelse(dogs$condition == "far", dogs$show_jv, "")
show_jv_far <- as.numeric(show_jv_far)
show_jv_far <- show_jv_far[!is.na(show_jv_far)]

# t-test Close vs. Far?
t.test(show_jv_close, show_jv_far, paired=T)
# descriptive statistics
library(psych)
describeBy(dogs$show_jv, dogs$condition)
# effect size + confidence interval
library(lsr)
d.ci((cohensD(show_jv_close, show_jv_far)),n=480,alpha=.05)

# open box plus gaze at owner (ogo)

aggregate(dogs$show_ogo, by=list(condition=dogs$condition), FUN=mean) # never used!

# open box plus move towards owner (omo)

#separation into Close vs. Far + exclude NA's
show_omo_close <- ifelse(dogs$condition == "close", dogs$show_omo, "")
show_omo_close <- as.numeric(show_omo_close)
show_omo_close <- show_omo_close[!is.na(show_omo_close)]

show_omo_far <- ifelse(dogs$condition == "far", dogs$show_omo, "")
show_omo_far <- as.numeric(show_omo_far)
show_omo_far <- show_omo_far[!is.na(show_omo_far)]

# t-test Close vs. Far?
t.test(show_omo_close, show_omo_far, paired=T)
# descriptive statistics
library(psych)
describeBy(dogs$show_omo, dogs$condition)
# effect size + confidence interval
library(lsr)
d.ci((cohensD(show_omo_close, show_omo_far)),n=480,alpha=.05)

# open box plus vocalize (ov)

#separation into Close vs. Far + exclude NA's
show_ov_close <- ifelse(dogs$condition == "close", dogs$show_ov, "")
show_ov_close <- as.numeric(show_ov_close)
show_ov_close <- show_ov_close[!is.na(show_ov_close)]

show_ov_far <- ifelse(dogs$condition == "far", dogs$show_ov, "")
show_ov_far <- as.numeric(show_ov_far)
show_ov_far <- show_ov_far[!is.na(show_ov_far)]

# t-test Close vs. Far?
t.test(show_ov_close, show_ov_far, paired=T)
# descriptive statistics
library(psych)
describeBy(dogs$show_ov, dogs$condition)
# effect size + confidence interval
library(lsr)
d.ci((cohensD(show_ov_close, show_ov_far)),n=480,alpha=.05)

############## Effect of correct showing on success ######################

library(lme4)
dogs_cc <- dogs[complete.cases(dogs$show_percent_correct),] # exclude NA's (cases for which phase 2 did not take place)

# model comparison
m_p12_0 <- glmer(correct ~ 1 + (1|id), data=dogs_cc, family=binomial) 
summary(m_p12_0)

m_p12_1 <- glmer(correct ~ session/trial2/phase + (1|id), data=dogs_cc, family=binomial)
summary(m_p12_1)

anova(m_p12_0, m_p12_1) # significant improvement

m_p12_2 <- glmer(correct ~ show_percent_correct + session/trial2/phase + (1|id), data=dogs_cc, family=binomial,
                 control = glmerControl(optimizer = "bobyqa"), nAGQ = 10)
summary(m_p12_2)

anova(m_p12_1, m_p12_2) # significant improvement -> m_p12_2 is final model

# plot
library(ggplot2)
log_p12 <- ggplot(dogs_cc, aes(x=show_percent_correct, y=correct))
log_p12+geom_point(shape=1, size=2)+
  stat_smooth(method="glm", method.args=list(family="binomial"), se=T, col="grey40")+
  labs(x="proportion of correct showing", y="probability of choosing correct box")

################# Effect of condition and time on success ####################### 

# model comparison
library(lme4)

m_p2_32_0 <- glmer(correct ~ 1 + (1|id), data=dogs, family=binomial) 
summary(m_p2_32_0)

m_p2_32_1 <- glmer(correct ~ session/trial2/phase + (1|id), data=dogs, family=binomial) # nur Verbesserung/Verschlechterung �ber die Zeit?
summary(m_p2_32_1)

anova(m_p2_32_0, m_p2_32_1) # significant improvement

m_p2_32_2 <- glmer(correct ~ condition + session/trial2/phase + (1|id), data=dogs, family=binomial) # hier kann ich HE condition sehen
summary(m_p2_32_2)

anova(m_p2_32_1, m_p2_32_2) # significant improvement

m_p2_32_3 <- glmer(correct ~ condition * session/trial2/phase + (1|id), data=dogs, family=binomial, 
                   control = glmerControl(optimizer = "bobyqa"), nAGQ = 10) # IA condition und session
summary(m_p2_32_3)

anova(m_p2_32_3, m_p2_32_2) # no significant improvement -> m_p2_32_2 is final model

# plots

library(ggplot2)
library(ggsignif)

plot_p32_2 <- ggplot(dogs, aes(x = session, y = correct, fill=condition))
plot_p32_2+stat_summary(fun.y=mean, geom="bar", position="dodge")+
  stat_summary(fun.data=mean_cl_normal, geom="errorbar", position= position_dodge(width=0.9),width=0.2)+
  coord_cartesian(ylim=c(0,0.85))+
  facet_wrap(~order)+
  theme(strip.background = element_blank(), strip.text.x = element_blank())+
  scale_fill_manual(values = c("grey70", "grey30"))+
  labs(y="mean proportion of 
       correct choices")+
  geom_signif(comparisons = list(c("1", "2")), annotations="***", y_position = 0.8, tip_length = 0)+
  geom_signif(comparisons = list(c("2", "1")), annotations="***", y_position = 0.8, tip_length = 0)

######################## effect of condition and time on showing effort ############################

library(lme4)
library(lmerTest)
library(psych)

dogs_cc_o <- dogs[complete.cases(dogs$show_ratio_effort),] # exclude NA's (cases in which neither low nor high effort showing)

# model comparison
m_p31_4_o_0 <- lmer(show_ratio_effort ~ 1 + (1|id), data=dogs_cc_o) 
summary(m_p31_4_o_0)

m_p31_4_o_1 <- lmer(show_ratio_effort ~ session/trial2/phase + (1|id), data=dogs_cc_o) 
summary(m_p31_4_o_1)

anova(m_p31_4_o_0, m_p31_4_o_1) # significant improvement

m_p31_4_o_2 <- lmer(show_ratio_effort ~ condition + session/trial2/phase + (1|id), data=dogs_cc_o) 
summary(m_p31_4_o_2)

anova(m_p31_4_o_1, m_p31_4_o_2) # no significant improvement

m_p31_4_o_3 <- lmer(show_ratio_effort ~ condition * session/trial2/phase + (1|id), data=dogs_cc_o) 
summary(m_p31_4_o_3)

anova(m_p31_4_o_2, m_p31_4_o_3) # no significant improvement -> m_p31_4_o_1 is final model

# plots 
library(ggplot2)
library(ggsignif)

bar_p31_o <- ggplot(dogs_cc_o, aes(x=session, y=show_ratio_effort, fill=condition))
bar_p31_o+stat_summary(fun.y=mean, geom="bar", position="dodge")+
  facet_wrap(~order)+
  theme(strip.background = element_blank(), strip.text.x = element_blank())+
  stat_summary(fun.data=mean_cl_normal, geom="errorbar", position= position_dodge(width=0.9),width=0.2)+
  labs(y="mean proportion of high-effort showings")+
  coord_cartesian(ylim=c(0,0.45))+
  scale_fill_manual(values = c("grey70", "grey30"))

####################### correlation showing accuracy and time ##########################

acc = read.csv("Your_file_name.csv", sep=";", dec=",") # exchange "Your_file_name" with the name you have given the csv-file with the data from the tab "Raw data 2"

cor.test(acc$time, acc$correct, method="pearson")

# plot

library(ggplot2)
plot_acc <- ggplot(acc, aes(x=time, y=correct))
plot_acc+coord_cartesian(y=c(0,1))+
  geom_smooth(method="lm", color="grey40")+
  labs(x="time", y="showing accuracy")

##################  effect of owner behaviour on correct showing ################## 

library(lme4)
library(lmerTest)

dogs_cc_ep12 <- dogs[complete.cases(dogs$show_percent_correct),] # excluse NA's  

# model comparison
m_ep12_0 <- lmer(show_percent_correct ~ 1 + (1|id), data=dogs_cc_ep12)
summary(m_ep12_0)

m_ep12_15 <- lmer(show_percent_correct ~ owner_total + (1|id), data=dogs_cc_ep12)
summary(m_ep12_15)

anova(m_ep12_0, m_ep12_15) # significant improvement

m_ep12_16 <- lmer(show_percent_correct ~ owner_total + condition + (1|id), data=dogs_cc_ep12)
summary(m_ep12_16)

anova(m_ep12_15, m_ep12_16) # significant improvement

m_ep12_17 <- lmer(show_percent_correct ~ owner_total * condition + (1|id), data=dogs_cc_ep12)
summary(m_ep12_17)

anova(m_ep12_16, m_ep12_17) # significant improvement

m_ep12_18 <- lmer(show_percent_correct ~ owner_total * condition + session/trial2/phase + (1|id), data=dogs_cc_ep12)
summary(m_ep12_18)

anova(m_ep12_18, m_ep12_17) # no significant improvement

m_ep12_19 <- lmer(show_percent_correct ~ owner_total * session/trial2/phase + owner_total * condition + (1|id), data=dogs_cc_ep12)
summary(m_ep12_19)

anova(m_ep12_18, m_ep12_19) # no significant improvement -> m_ep12_17 is final model

# plot

library(ggplot2)

plot_ep12 <- ggplot(dogs_cc_ep12, aes(x=owner_total, y=show_percent_correct, colour=condition))
plot_ep12+  geom_smooth(method="lm",aes(colour=condition), size=0.3)+
  geom_point(aes(shape=condition))+
  scale_fill_manual(values = c("black", "grey60"))+
  scale_colour_manual(values = c("black", "grey60"))+
  labs(x="frequency of owner behaviour", y="proportion of correct showing") 

# model comparison for seperated owner variables non-verbal prompting, talking and calling the dog

library(lme4)
library(lmerTest)

dogs_cc_ep12 <- dogs[complete.cases(dogs$show_percent_correct),] # exclude NA's  

m_ep12_0 <- lmer(show_percent_correct ~ 1 + (1|id), data=dogs_cc_ep12)
summary(m_ep12_0)

m_ep12_1 <- lmer(show_percent_correct ~ asking_freq + (1|id), data=dogs_cc_ep12)
summary(m_ep12_1)

anova(m_ep12_0, m_ep12_1) # significant improvement 

m_ep12_2 <- lmer(show_percent_correct ~ asking_freq + talk_freq + (1|id), data=dogs_cc_ep12) 
summary(m_ep12_2)

anova(m_ep12_1, m_ep12_2) # no significant improvement

m_ep12_3 <- lmer(show_percent_correct ~ asking_freq + talk_freq + call_freq + (1|id), data=dogs_cc_ep12) 
summary(m_ep12_3)

anova(m_ep12_2, m_ep12_3) # no significant improvement

m_ep12_4 <- lmer(show_percent_correct ~ asking_freq * talk_freq + call_freq + (1|id), data=dogs_cc_ep12) 
summary(m_ep12_4)

anova(m_ep12_3, m_ep12_4) # no significant improvement

m_ep12_5 <- lmer(show_percent_correct ~ asking_freq * talk_freq * call_freq + (1|id), data=dogs_cc_ep12)
summary(m_ep12_5)

anova(m_ep12_4, m_ep12_5) # no significant improvement


m_ep12_6 <- lmer(show_percent_correct ~ asking_freq + talk_freq + call_freq + condition + (1|id), data=dogs_cc_ep12)
summary(m_ep12_6)

anova(m_ep12_3, m_ep12_6) # significant improvement

m_ep12_7 <- lmer(show_percent_correct ~ asking_freq * condition + talk_freq + call_freq + (1|id), data=dogs_cc_ep12) 
summary(m_ep12_7)

anova(m_ep12_6, m_ep12_7) # significant improvement

m_ep12_8 <- lmer(show_percent_correct ~ asking_freq * condition + talk_freq * condition + call_freq + (1|id), data=dogs_cc_ep12) 
summary(m_ep12_8)

anova(m_ep12_7, m_ep12_8) # significant improvement

m_ep12_9 <- lmer(show_percent_correct ~ asking_freq * condition + talk_freq * condition + call_freq * condition + (1|id), data=dogs_cc_ep12) 
summary(m_ep12_9)

anova(m_ep12_8, m_ep12_9) # no significant improvement

m_ep12_10 <- lmer(show_percent_correct ~ asking_freq * condition + talk_freq * condition + call_freq + session/trial2/phase + (1|id), data=dogs_cc_ep12) 
summary(m_ep12_10)

anova(m_ep12_8, m_ep12_10) # no significant improvement

m_ep12_11 <- lmer(show_percent_correct ~ asking_freq * condition + asking_freq * session/trial2/phase + talk_freq * condition + call_freq + 
                    (1|id), data=dogs_cc_ep12) 
summary(m_ep12_11)

anova(m_ep12_10, m_ep12_11) # no significant improvement

m_ep12_12 <- lmer(show_percent_correct ~ asking_freq * condition + asking_freq * session/trial2/phase + talk_freq * condition + talk_freq * 
                    session/trial/phase + call_freq + (1|id), data=dogs_cc_ep12) 
summary(m_ep12_12)

anova(m_ep12_11, m_ep12_12) # no significant improvement

m_ep12_13 <- lmer(show_percent_correct ~ asking_freq * condition + asking_freq * session/trial2/phase + talk_freq * condition + talk_freq * 
                    session/trial/phase + call_freq * session/trial/phase + (1|id), data=dogs_cc_ep12) 
summary(m_ep12_13)

anova(m_ep12_12, m_ep12_13) # no significant improvement 

m_ep12_14 <- lmer(show_percent_correct ~ asking_freq * condition + talk_freq * condition + (1|id), data=dogs_cc_ep12) 
summary(m_ep12_14)

anova(m_ep12_8, m_ep12_14) # no significant improvement -> m_ep12_8 is final model

##################  effect of owner behaviour on showing effort ################## 

dogs_cc_ep13 <- dogs[complete.cases(dogs$show_ratio_effort),] # exclude NA's

library(lme4)
library(lmerTest)

# model comparison

m_ep13_1 <- lmer(show_ratio_effort ~ session/trial/phase + (1|id), data=dogs_cc_ep13)
summary(m_ep13_1)

m_ep13_9 <- lmer(show_ratio_effort ~ owner_total + session/trial/phase + (1|id), data=dogs_cc_ep13)
summary(m_ep13_9)

anova(m_ep13_9, m_ep13_1) # no significant improvement

m_ep13_10 <- lmer(show_ratio_effort ~ owner_total + condition + session/trial/phase + (1|id), data=dogs_cc_ep13)
summary(m_ep13_10)

anova(m_ep13_10, m_ep13_9) # significant improvement

m_ep13_11 <- lmer(show_ratio_effort ~ owner_total * condition + session/trial/phase + (1|id), data=dogs_cc_ep13)
summary(m_ep13_11)

anova(m_ep13_10, m_ep13_11) # no significant improvement

m_ep13_12 <- lmer(show_ratio_effort ~ owner_total * condition + owner_total * session/trial/phase + (1|id), data=dogs_cc_ep13)
summary(m_ep13_12)

anova(m_ep13_12, m_ep13_11) # no significant improvement -> m_ep13_10 is final model

# plot

library(ggplot2)

plot_ep13 <- ggplot(dogs_cc_ep13, aes(x=owner_total, y=show_ratio_effort, colour=condition))
plot_ep13+geom_smooth(method="lm", aes(colour=condition), size=0.3)+
  geom_point(aes(shape=condition))+
  scale_colour_manual(values=c("black", "grey60"))+
  scale_fill_manual(values=c("black", "grey60"))+
  labs(x="frequency of owner behaviour", y="proportion of high-effort showing")

# model comparison for seperated owner variables non-verbal prompting, talking and calling the dog

dogs_cc_ep13 <- dogs[complete.cases(dogs$show_ratio_effort),] # exclude NA's  

library(lme4)
library(lmerTest)

m_ep13_0 <- lmer(show_ratio_effort ~ 1 + (1|id), data=dogs_cc_ep13)
summary(m_ep13_0)

m_ep13_1 <- lmer(show_ratio_effort ~ session/trial/phase + (1|id), data=dogs_cc_ep13)
summary(m_ep13_1)

anova(m_ep13_0, m_ep13_1) # significant improvement

m_ep13_2 <- lmer(show_ratio_effort ~ asking_freq + session/trial/phase + (1|id), data=dogs_cc_ep13)
summary(m_ep13_2)

anova(m_ep13_1, m_ep13_2) # no significant improvement

m_ep13_3 <- lmer(show_ratio_effort ~ asking_freq + talk_freq + session/trial/phase + (1|id), data=dogs_cc_ep13)
summary(m_ep13_3)

anova(m_ep13_2, m_ep13_3) # no significant improvement

m_ep13_3.1 <- lmer(show_ratio_effort ~ asking_freq + talk_freq + call_freq + session/trial/phase + (1|id), data=dogs_cc_ep13)
summary(m_ep13_3.1)

anova(m_ep13_3.1, m_ep13_3) # no significant improvement

m_ep13_4 <- lmer(show_ratio_effort ~ asking_freq + condition + talk_freq + call_freq + session/trial/phase + (1|id), data=dogs_cc_ep13)
summary(m_ep13_4)

anova(m_ep13_4, m_ep13_3.1) # no significant improvement

m_ep13_5 <- lmer(show_ratio_effort ~ asking_freq * condition + talk_freq + call_freq + session/trial/phase + (1|id), data=dogs_cc_ep13)
summary(m_ep13_5)

anova(m_ep13_4, m_ep13_5) # significant improvement

m_ep13_6 <- lmer(show_ratio_effort ~ asking_freq * condition + talk_freq * condition + call_freq + session/trial/phase + (1|id), data=dogs_cc_ep13)
summary(m_ep13_6)

anova(m_ep13_6, m_ep13_5) # no significant improvement

m_ep13_6.1 <- lmer(show_ratio_effort ~ asking_freq * condition + talk_freq * condition + call_freq * condition + session/trial/phase + (1|id), data=dogs_cc_ep13)
summary(m_ep13_6.1)

anova(m_ep13_6, m_ep13_6.1) # no significant improvement

m_ep13_7 <- lmer(show_ratio_effort ~ asking_freq * condition * session/trial/phase + talk_freq * condition + call_freq * condition + (1|id), data=dogs_cc_ep13)
summary(m_ep13_7)

anova(m_ep13_6.1, m_ep13_7) # no significant improvement

m_ep13_8 <- lmer(show_ratio_effort ~ asking_freq * condition * session/trial/phase + talk_freq * condition * session/trial/phase + call_freq * condition + (1|id), data=dogs_cc_ep13)
summary(m_ep13_8)

anova(m_ep13_8, m_ep13_7) # no significant improvement

m_ep13_8.1 <- lmer(show_ratio_effort ~ asking_freq * condition * session/trial/phase + talk_freq * condition * session/trial/phase + call_freq * condition * session/trial/phase + (1|id), data=dogs_cc_ep13)
summary(m_ep13_8.1)

anova(m_ep13_8, m_ep13_8.1) # no significant improvement -> m_ep13_5 is final model

########################### Mean percent correct pro Box mit Grafik ###########################

dogs2 = subset(dogs, choice !="0") # exclude trials in which owner did not make a choice
  
# pairwise t-test for differences in accuracy rates between the 4 hiding places
pairwise.t.test(dogs2$correct, dogs2$choice, p.adjust.method="bonferroni", na.rm=F)

#plot
library(ggplot2)
library(ggsignif)

bar_pcb <- ggplot(dogs2, aes(x=factor(choice), y=correct))
bar_pcb+stat_summary(fun.y=mean, geom="bar", position="dodge", fill="grey30")+
  stat_summary(fun.data=mean_cl_normal, geom="errorbar", position= position_dodge(width=0.9),width=0.2)+
  labs(x="box", y="mean proportion of correct choices")+
  coord_cartesian(ylim=c(0,1.0))+
  geom_abline(slope=0, intercept=.25)+
  geom_signif(comparisons = list(c("1", "3")), annotations="*", y_position = .90,tip_length = 0)

######################## Mean % of trials with box chosen mit Grafik ##########################

dogs2 = subset(dogs, choice !="0") # exclude trials in which owner did not make a choice

# create data frame with seperate variables for choice of each box
dogs2_c1 = subset(dogs2, choice == "1")
p1 = (table(dogs2_c1$choice, dogs2_c1$id))/16

dogs2_c2 = subset(dogs2, choice == "2")
p2 = (table(dogs2_c2$choice, dogs2_c2$id))/16

dogs2_c3 = subset(dogs2, choice == "3")
p3 = (table(dogs2_c3$choice, dogs2_c3$id))/16

dogs2_c4 = subset(dogs2, choice == "4")
p4 = (table(dogs2_c4$choice, dogs2_c4$id))/16

perc_trials_box_choice = data.frame(p1, p2, p3, p4)

colnames(perc_trials_box_choice)<- c("Var1","id","box1","Var1.1","Var2.1","box2","Var1.2","Var2.2","box3","Var1.3","Var2.3","box4")

perc_trials_box_choice = data.frame(perc_trials_box_choice$id, perc_trials_box_choice$box1, perc_trials_box_choice$box2, 
                                    perc_trials_box_choice$box3, perc_trials_box_choice$box4)

colnames(perc_trials_box_choice)<- c("id","1","2","3","4")

# wide -> long format
library(reshape2)
perc_trials_box_choice_long = melt(perc_trials_box_choice, id.vars= "id", variable.name = "box", value.name = "percent_choice")

#pairwise t-test for differences in choice rates between the 4 hiding places
pairwise.t.test(perc_trials_box_choice_long$percent_choice, perc_trials_box_choice_long$box, p.adjust.method="bonferroni", na.rm=T)

# t-test against chance for each hiding place
t.test(perc_trials_box_choice$"1", alternative="two.sided", mu=0.25)
sd(perc_trials_box_choice$"1")
d1 = cohensD(perc_trials_box_choice$"1", mu=0.25)
d.ci(d1,n=30,alpha=.05)

t.test(perc_trials_box_choice$"2", alternative="two.sided", mu=0.25)
sd(perc_trials_box_choice$"2")
d2 = cohensD(perc_trials_box_choice$"2", mu=0.25)
d.ci(d2,n=30,alpha=.05)

t.test(perc_trials_box_choice$"3", alternative="two.sided", mu=0.25)
sd(perc_trials_box_choice$"3")
d3 = cohensD(perc_trials_box_choice$"3", mu=0.25)
d.ci(d3,n=30,alpha=.05)

t.test(perc_trials_box_choice$"4", alternative="two.sided", mu=0.25)
sd(perc_trials_box_choice$"4")
d4 = cohensD(perc_trials_box_choice$"4", mu=0.25)
d.ci(d4,n=30,alpha=.05)

#plot

# calculate standard error for plot
library(plyr)
perc_trials_choice_mean = ddply(perc_trials_box_choice_long, .(box), summarize,
                                ptc_mean = mean(percent_choice,na.rm=T), ptc_se = sd(percent_choice,na.rm=T) / sqrt(length(percent_choice)))

bar_choice <- ggplot(perc_trials_choice_mean, aes(x = box, y= ptc_mean))
bar_choice+geom_bar(stat = 'identity')+ 
  labs(x="box", y="mean proportion of trials with box chosen")+
  geom_abline(slope=0, intercept=.25)+
  geom_errorbar(aes(ymin=ptc_mean-ptc_se, ymax = ptc_mean +ptc_se), width = 0.2)

################### sensitivity analyses: overall success ########################

### cases in which dog retrieved toy on its own excluded
dogs_sens1 <- subset(dogs, retrieve=="0") 

# new data frame with id, session, condition, trial, phase, correct
dogs_correct = data.frame(dogs_sens1$id, dogs_sens1$session, dogs_sens1$condition, dogs_sens1$trial, dogs_sens1$phase, dogs_sens1$correct)

# long -> wide format
library(reshape2)
dogs_correct_wide = dcast(dogs_correct, dogs_sens1.id~dogs_sens1.trial+dogs_sens1.phase)
colnames(dogs_correct_wide)<- c("id","t1_p1","t1_p2","t2_p1","t2_p2","t3_p1","t3_p2","t4_p1","t4_p2","t5_p1","t5_p2","t6_p1","t6_p2","t7_p1","t7_p2","t8_p1","t8_p2")

# add new column of percentage of correct responses for each phase
percent_correct_p1 <- (((dogs_correct_wide$t1_p1+dogs_correct_wide$t2_p1+dogs_correct_wide$t3_p1+dogs_correct_wide$t4_p1
                         +dogs_correct_wide$t5_p1+dogs_correct_wide$t6_p1+dogs_correct_wide$t7_p1+dogs_correct_wide$t8_p1)*100)/8)
percent_correct_p2 <- (((dogs_correct_wide$t1_p2+dogs_correct_wide$t2_p2+dogs_correct_wide$t3_p2+dogs_correct_wide$t4_p2
                         +dogs_correct_wide$t5_p2+dogs_correct_wide$t6_p2+dogs_correct_wide$t7_p2+dogs_correct_wide$t8_p2)*100)/8)
dogs_percent_correct_wide = cbind(dogs_correct_wide, percent_correct_p1,percent_correct_p2)

# t-test phase 1 vs. 2
t.test(dogs_percent_correct_wide$percent_correct_p1, dogs_percent_correct_wide$percent_correct_p2,paired=T, alternative="two.sided", alpha=.05) # DIFFERENCE!
# calculating effect size and conidence level for effect size
library(lsr)
library(psych)
d.ci((cohensD(dogs_percent_correct_wide$percent_correct_p1, dogs_percent_correct_wide$percent_correct_p2)),n1=30, n2=30,alpha=.05)

# t-test against chance for phase 1
t.test(dogs_percent_correct_wide$percent_correct_p1, alternative="greater", mu=0.25)
sd(dogs_percent_correct_wide$percent_correct_p1)
# calculating effect size and conidence level for effect size
library(lsr)
library(psych)d.ci((cohensD(dogs_percent_correct_wide$percent_correct_p1, mu=0.25)),n=30,alpha=.05)

# t-test against chance for phase 2
t.test(dogs_percent_correct_wide$percent_correct_p2, alternative="greater", mu=0.25)
sd(dogs_percent_correct_wide$percent_correct_p2)
# calculating effect size and conidence level for effect size
library(lsr)
library(psych)
d.ci((cohensD(dogs_percent_correct_wide$percent_correct_p2, mu=0.25)),n=30,alpha=.05)

### trials with procedural problems excluded

dogs_sens2 <- subset(dogs, problem_trial=="0")

# new data frame with id, session, condition, trial, phase, correct
dogs_correct = data.frame(dogs_sens1$id, dogs_sens1$session, dogs_sens1$condition, dogs_sens1$trial, dogs_sens1$phase, dogs_sens1$correct)

# long -> wide format
library(reshape2)
dogs_correct_wide = dcast(dogs_correct, dogs_sens1.id~dogs_sens1.trial+dogs_sens1.phase)
colnames(dogs_correct_wide)<- c("id","t1_p1","t1_p2","t2_p1","t2_p2","t3_p1","t3_p2","t4_p1","t4_p2","t5_p1","t5_p2","t6_p1","t6_p2","t7_p1","t7_p2","t8_p1","t8_p2")

# add new column of percentage of correct responses for each phase
percent_correct_p1 <- (((dogs_correct_wide$t1_p1+dogs_correct_wide$t2_p1+dogs_correct_wide$t3_p1+dogs_correct_wide$t4_p1
                         +dogs_correct_wide$t5_p1+dogs_correct_wide$t6_p1+dogs_correct_wide$t7_p1+dogs_correct_wide$t8_p1)*100)/8)
percent_correct_p2 <- (((dogs_correct_wide$t1_p2+dogs_correct_wide$t2_p2+dogs_correct_wide$t3_p2+dogs_correct_wide$t4_p2
                         +dogs_correct_wide$t5_p2+dogs_correct_wide$t6_p2+dogs_correct_wide$t7_p2+dogs_correct_wide$t8_p2)*100)/8)
dogs_percent_correct_wide = cbind(dogs_correct_wide, percent_correct_p1,percent_correct_p2)

# t-test phase 1 vs. 2
t.test(dogs_percent_correct_wide$percent_correct_p1, dogs_percent_correct_wide$percent_correct_p2,paired=T, alternative="two.sided", alpha=.05)
# calculating effect size and conidence level for effect size
library(lsr)
library(psych)
d.ci((cohensD(dogs_percent_correct_wide$percent_correct_p1, dogs_percent_correct_wide$percent_correct_p2)),n1=30, n2=30,alpha=.05)

# t-test against chance for phase 1
t.test(dogs_percent_correct_wide$percent_correct_p1, alternative="greater", mu=0.25)
sd(dogs_percent_correct_wide$percent_correct_p1)
# calculating effect size and conidence level for effect size
library(lsr)
library(psych)d.ci((cohensD(dogs_percent_correct_wide$percent_correct_p1, mu=0.25)),n=30,alpha=.05)

# t-test against chance for phase 2
t.test(dogs_percent_correct_wide$percent_correct_p2, alternative="greater", mu=0.25)
sd(dogs_percent_correct_wide$percent_correct_p2)
# calculating effect size and conidence level for effect size
library(lsr)
library(psych)
d.ci((cohensD(dogs_percent_correct_wide$percent_correct_p2, mu=0.25)),n=30,alpha=.05)

### exclusion of whole pairs with problematic trials 

dogs_sens3 <- subset(dogs, problem_dog=="0")

# new data frame with id, session, condition, trial, phase, correct
dogs_correct = data.frame(dogs_sens1$id, dogs_sens1$session, dogs_sens1$condition, dogs_sens1$trial, dogs_sens1$phase, dogs_sens1$correct)

# long -> wide format
library(reshape2)
dogs_correct_wide = dcast(dogs_correct, dogs_sens1.id~dogs_sens1.trial+dogs_sens1.phase)
colnames(dogs_correct_wide)<- c("id","t1_p1","t1_p2","t2_p1","t2_p2","t3_p1","t3_p2","t4_p1","t4_p2","t5_p1","t5_p2","t6_p1","t6_p2","t7_p1","t7_p2","t8_p1","t8_p2")

# add new column of percentage of correct responses for each phase
percent_correct_p1 <- (((dogs_correct_wide$t1_p1+dogs_correct_wide$t2_p1+dogs_correct_wide$t3_p1+dogs_correct_wide$t4_p1
                         +dogs_correct_wide$t5_p1+dogs_correct_wide$t6_p1+dogs_correct_wide$t7_p1+dogs_correct_wide$t8_p1)*100)/8)
percent_correct_p2 <- (((dogs_correct_wide$t1_p2+dogs_correct_wide$t2_p2+dogs_correct_wide$t3_p2+dogs_correct_wide$t4_p2
                         +dogs_correct_wide$t5_p2+dogs_correct_wide$t6_p2+dogs_correct_wide$t7_p2+dogs_correct_wide$t8_p2)*100)/8)
dogs_percent_correct_wide = cbind(dogs_correct_wide, percent_correct_p1,percent_correct_p2)

# t-test phase 1 vs. 2
t.test(dogs_percent_correct_wide$percent_correct_p1, dogs_percent_correct_wide$percent_correct_p2,paired=T, alternative="two.sided", alpha=.05)
# calculating effect size and conidence level for effect size
library(lsr)
library(psych)
d.ci((cohensD(dogs_percent_correct_wide$percent_correct_p1, dogs_percent_correct_wide$percent_correct_p2)),n1=30, n2=30,alpha=.05)

# t-test against chance for phase 1
t.test(dogs_percent_correct_wide$percent_correct_p1, alternative="greater", mu=0.25)
sd(dogs_percent_correct_wide$percent_correct_p1)
# calculating effect size and conidence level for effect size
library(lsr)
library(psych)d.ci((cohensD(dogs_percent_correct_wide$percent_correct_p1, mu=0.25)),n=30,alpha=.05)

# t-test against chance for phase 2
t.test(dogs_percent_correct_wide$percent_correct_p2, alternative="greater", mu=0.25)
sd(dogs_percent_correct_wide$percent_correct_p2)
# calculating effect size and conidence level for effect size
library(lsr)
library(psych)
d.ci((cohensD(dogs_percent_correct_wide$percent_correct_p2, mu=0.25)),n=30,alpha=.05)

############## sensitivity analysis: effect of correct showing on success ######################

### cases in which dog retrieved toy on its own excluded
dogs_sens1 <- subset(dogs, retrieve=="0")

library(lme4)
dogs_cc <- dogs_sens1[complete.cases(dogs_sens1$show_percent_correct),] # exclude NA's
summary(dogs_cc)

# model comparison
m_p12_0 <- glmer(correct ~ 1 + (1|id), data=dogs_cc, family=binomial) 
summary(m_p12_0)
ranef(m_p12_0)

m_p12_1 <- glmer(correct ~ session/trial2/phase + (1|id), data=dogs_cc, family=binomial)
summary(m_p12_1)

anova(m_p12_0, m_p12_1) 

m_p12_2 <- glmer(correct ~ show_percent_correct + session/trial2/phase + (1|id), data=dogs_cc, family=binomial)
summary(m_p12_2) # DIFFERENCE!

anova(m_p12_1, m_p12_2) 

### trials with procedural problems excluded

dogs_sens2 <- subset(dogs, problem_trial=="0")

library(lme4)
dogs_cc <- dogs_sens2[complete.cases(dogs_sens2$show_percent_correct),] # exclude NA's

# model comparison
m_p12_0 <- glmer(correct ~ 1 + (1|id), data=dogs_cc, family=binomial) 
summary(m_p12_0)
ranef(m_p12_0)

m_p12_1 <- glmer(correct ~ session/trial2/phase + (1|id), data=dogs_cc, family=binomial)
summary(m_p12_1)

anova(m_p12_0, m_p12_1)

m_p12_2 <- glmer(correct ~ show_percent_correct + session/trial2/phase + (1|id), data=dogs_cc, family=binomial)
summary(m_p12_2) # DIFFERENCE!

anova(m_p12_1, m_p12_2) 

### exclusion of whole pairs with problematic trials 

dogs_sens3 <- subset(dogs, problem_dog=="0")

library(lme4)
dogs_cc <- dogs_sens3[complete.cases(dogs_sens3$show_percent_correct),] # exclude NA's 

# model comparison
m_p12_0 <- glmer(correct ~ 1 + (1|id), data=dogs_cc, family=binomial) 
summary(m_p12_0)
ranef(m_p12_0)

m_p12_1 <- glmer(correct ~ session/trial2/phase + (1|id), data=dogs_cc, family=binomial)
summary(m_p12_1) # DIFFERENCE!

anova(m_p12_0, m_p12_1) # DIFFERENCE!

m_p12_2 <- glmer(correct ~ show_percent_correct + session/trial2/phase + (1|id), data=dogs_cc, family=binomial)
summary(m_p12_2)

anova(m_p12_1, m_p12_2) 

############ sensitivity analysis: effect of condition and time on success ############ 

### cases in which dog retrieved toy on its own excluded
dogs_sens1 <- subset(dogs, retrieve=="0")

# model comparison
library(lme4)

m_p2_32_0 <- glmer(correct ~ 1 + (1|id), data=dogs_sens1, family=binomial) 
summary(m_p2_32_0)
ranef(m_p2_32_0)

m_p2_32_1 <- glmer(correct ~ session/trial2/phase + (1|id), data=dogs_sens1, family=binomial) # nur Verbesserung/Verschlechterung �ber die Zeit?
summary(m_p2_32_1)

anova(m_p2_32_0, m_p2_32_1)

m_p2_32_2 <- glmer(correct ~ condition + session/trial2/phase + (1|id), data=dogs_sens1, family=binomial) # hier kann ich HE condition sehen
summary(m_p2_32_2)

anova(m_p2_32_1, m_p2_32_2)

m_p2_32_3 <- glmer(correct ~ condition * session/trial2/phase + (1|id), data=dogs_sens1, family=binomial, 
                   control = glmerControl(optimizer = "bobyqa"), nAGQ = 10) # IA condition und session
summary(m_p2_32_3)

anova(m_p2_32_3, m_p2_32_2) 

### trials with procedural problems excluded

dogs_sens2 <- subset(dogs, problem_trial=="0")

# model comparison
library(lme4)

m_p2_32_0 <- glmer(correct ~ 1 + (1|id), data=dogs_sens2, family=binomial) 
summary(m_p2_32_0)
ranef(m_p2_32_0)

m_p2_32_1 <- glmer(correct ~ session/trial2/phase + (1|id), data=dogs_sens2, family=binomial) # nur Verbesserung/Verschlechterung �ber die Zeit?
summary(m_p2_32_1)

anova(m_p2_32_0, m_p2_32_1) 

m_p2_32_2 <- glmer(correct ~ condition + session/trial2/phase + (1|id), data=dogs_sens2, family=binomial) # hier kann ich HE condition sehen
summary(m_p2_32_2)

anova(m_p2_32_1, m_p2_32_2) 

m_p2_32_3 <- glmer(correct ~ condition * session/trial2/phase + (1|id), data=dogs_sens2, family=binomial, 
                   control = glmerControl(optimizer = "bobyqa"), nAGQ = 10) # IA condition und session
summary(m_p2_32_3)

anova(m_p2_32_3, m_p2_32_2) 

### exclusion of whole pairs with problematic trials 

dogs_sens3 <- subset(dogs, problem_dog=="0")

# model comparison
library(lme4)

m_p2_32_0 <- glmer(correct ~ 1 + (1|id), data=dogs_sens3, family=binomial) 
summary(m_p2_32_0)
ranef(m_p2_32_0)

m_p2_32_1 <- glmer(correct ~ session/trial2/phase + (1|id), data=dogs_sens3, family=binomial) # nur Verbesserung/Verschlechterung �ber die Zeit?
summary(m_p2_32_1)

anova(m_p2_32_0, m_p2_32_1) # DIFFERENCE!

m_p2_32_2 <- glmer(correct ~ condition + session/trial2/phase + (1|id), data=dogs_sens3, family=binomial) # hier kann ich HE condition sehen
summary(m_p2_32_2)

anova(m_p2_32_1, m_p2_32_2) 

m_p2_32_3 <- glmer(correct ~ condition * session/trial2/phase + (1|id), data=dogs_sens3, family=binomial, 
                   control = glmerControl(optimizer = "bobyqa"), nAGQ = 10) # IA condition und session
summary(m_p2_32_3) # DIFFERENCE!

anova(m_p2_32_3, m_p2_32_2)

######################## sensitivity analysis: effect of condition and time on showing effort ############################

### cases in which dog retrieved toy on its own excluded
dogs_sens1 <- subset(dogs, retrieve=="0")

dogs_cc_o <- dogs_sens1[complete.cases(dogs_sens1$show_ratio_effort),] # exclude NA's 

# model comparison
library(lme4)
library(lmerTest)

m_p31_4_o_0 <- lmer(show_ratio_effort ~ 1 + (1|id), data=dogs_cc_o) 
summary(m_p31_4_o_0)
ranef(m_p31_4_o_0)

m_p31_4_o_1 <- lmer(show_ratio_effort ~ session/trial2/phase + (1|id), data=dogs_cc_o) 
summary(m_p31_4_o_1)

anova(m_p31_4_o_0, m_p31_4_o_1)

m_p31_4_o_2 <- lmer(show_ratio_effort ~ condition + session/trial2/phase + (1|id), data=dogs_cc_o) 
summary(m_p31_4_o_2)

anova(m_p31_4_o_1, m_p31_4_o_2)

m_p31_4_o_3 <- lmer(show_ratio_effort ~ condition * session/trial2/phase + (1|id), data=dogs_cc_o) 
summary(m_p31_4_o_3) # DIFFERENCE!

anova(m_p31_4_o_2, m_p31_4_o_3) 

### trials with procedural problems excluded

dogs_sens2 <- subset(dogs, problem_trial=="0")

dogs_cc_o <- dogs_sens2[complete.cases(dogs_sens2$show_ratio_effort),] # exclude NA's 

# model comparison
library(lme4)
library(lmerTest)

m_p31_4_o_0 <- lmer(show_ratio_effort ~ 1 + (1|id), data=dogs_cc_o) 
summary(m_p31_4_o_0)
ranef(m_p31_4_o_0)

m_p31_4_o_1 <- lmer(show_ratio_effort ~ session/trial2/phase + (1|id), data=dogs_cc_o) 
summary(m_p31_4_o_1)

anova(m_p31_4_o_0, m_p31_4_o_1) 

m_p31_4_o_2 <- lmer(show_ratio_effort ~ condition + session/trial2/phase + (1|id), data=dogs_cc_o) 
summary(m_p31_4_o_2)

anova(m_p31_4_o_1, m_p31_4_o_2) 

m_p31_4_o_3 <- lmer(show_ratio_effort ~ condition * session/trial2/phase + (1|id), data=dogs_cc_o) 
summary(m_p31_4_o_3)

anova(m_p31_4_o_2, m_p31_4_o_3) 

### exclusion of whole pairs with problematic trials 

dogs_sens3 <- subset(dogs, problem_dog=="0")

dogs_cc_o <- dogs_sens3[complete.cases(dogs_sens3$show_ratio_effort),] # exclude NA's 

# model comparison
library(lme4)
library(lmerTest)

m_p31_4_o_0 <- lmer(show_ratio_effort ~ 1 + (1|id), data=dogs_cc_o) 
summary(m_p31_4_o_0)
ranef(m_p31_4_o_0)

m_p31_4_o_1 <- lmer(show_ratio_effort ~ session/trial2/phase + (1|id), data=dogs_cc_o) 
summary(m_p31_4_o_1)

anova(m_p31_4_o_0, m_p31_4_o_1) 

m_p31_4_o_2 <- lmer(show_ratio_effort ~ condition + session/trial2/phase + (1|id), data=dogs_cc_o) 
summary(m_p31_4_o_2)

anova(m_p31_4_o_1, m_p31_4_o_2) 

m_p31_4_o_3 <- lmer(show_ratio_effort ~ condition * session/trial2/phase + (1|id), data=dogs_cc_o) 
summary(m_p31_4_o_3)

anova(m_p31_4_o_2, m_p31_4_o_3) 

##################  sensitivity analysis: effect of owner behaviour on correct showing ################## 

### cases in which dog retrieved toy on its own excluded
dogs_sens1 <- subset(dogs, retrieve=="0")

library(lme4)
library(lmerTest)

dogs_cc_ep12 <- dogs[complete.cases(dogs$show_percent_correct),]
dogs_cc_ep12_sens <- dogs_sens1[complete.cases(dogs_sens1$show_percent_correct),] # exclude NA's 

# model comparison 

m_ep12_0 <- lmer(show_percent_correct ~ 1 + (1|id), data=dogs_cc_ep12_sens)
summary(m_ep12_0)

m_ep12_15 <- lmer(show_percent_correct ~ owner_total + (1|id), data=dogs_cc_ep12_sens)
summary(m_ep12_15)

anova(m_ep12_0, m_ep12_15)

m_ep12_16 <- lmer(show_percent_correct ~ owner_total + condition + (1|id), data=dogs_cc_ep12_sens)
summary(m_ep12_16)

anova(m_ep12_15, m_ep12_16) 

m_ep12_17 <- lmer(show_percent_correct ~ owner_total * condition + (1|id), data=dogs_cc_ep12_sens)
summary(m_ep12_17)

anova(m_ep12_16, m_ep12_17) 

m_ep12_18 <- lmer(show_percent_correct ~ owner_total * condition + session/trial2/phase + (1|id), data=dogs_cc_ep12_sens)
summary(m_ep12_18)

anova(m_ep12_18, m_ep12_17)

m_ep12_19 <- lmer(show_percent_correct ~ owner_total * session/trial2/phase + owner_total * condition + (1|id), data=dogs_cc_ep12_sens)
summary(m_ep12_19)

anova(m_ep12_18, m_ep12_19) 


### trials with procedural problems excluded

dogs_sens2 <- subset(dogs, problem_trial=="0")

library(lme4)
library(lmerTest)

dogs_cc_ep12 <- dogs[complete.cases(dogs$show_percent_correct),]
dogs_cc_ep12_sens <- dogs_sens2[complete.cases(dogs_sens2$show_percent_correct),] # exclude NA's 

# model comparison

m_ep12_0 <- lmer(show_percent_correct ~ 1 + (1|id), data=dogs_cc_ep12_sens)
summary(m_ep12_0)

m_ep12_15 <- lmer(show_percent_correct ~ owner_total + (1|id), data=dogs_cc_ep12_sens)
summary(m_ep12_15)

anova(m_ep12_0, m_ep12_15)

m_ep12_16 <- lmer(show_percent_correct ~ owner_total + condition + (1|id), data=dogs_cc_ep12_sens)
summary(m_ep12_16)

anova(m_ep12_15, m_ep12_16) 

m_ep12_17 <- lmer(show_percent_correct ~ owner_total * condition + (1|id), data=dogs_cc_ep12_sens)
summary(m_ep12_17)

anova(m_ep12_16, m_ep12_17) 

m_ep12_18 <- lmer(show_percent_correct ~ owner_total * condition + session/trial2/phase + (1|id), data=dogs_cc_ep12_sens)
summary(m_ep12_18)

anova(m_ep12_18, m_ep12_17)

m_ep12_19 <- lmer(show_percent_correct ~ owner_total * session/trial2/phase + owner_total * condition + (1|id), data=dogs_cc_ep12_sens)
summary(m_ep12_19)

anova(m_ep12_18, m_ep12_19) 

### exclusion of whole pairs with problematic trials 

dogs_sens3 <- subset(dogs, problem_dog=="0")

library(lme4)
library(lmerTest)

dogs_cc_ep12 <- dogs_sens3[complete.cases(dogs_sens3$show_percent_correct),] # exclude NA's 

# model comparison

m_ep12_0 <- lmer(show_percent_correct ~ 1 + (1|id), data=dogs_cc_ep12_sens)
summary(m_ep12_0)

m_ep12_15 <- lmer(show_percent_correct ~ owner_total + (1|id), data=dogs_cc_ep12_sens)
summary(m_ep12_15)

anova(m_ep12_0, m_ep12_15)

m_ep12_16 <- lmer(show_percent_correct ~ owner_total + condition + (1|id), data=dogs_cc_ep12_sens)
summary(m_ep12_16)

anova(m_ep12_15, m_ep12_16) # DIFFERENCE!

m_ep12_17 <- lmer(show_percent_correct ~ owner_total * condition + (1|id), data=dogs_cc_ep12_sens)
summary(m_ep12_17) # DIFFERENCE!

anova(m_ep12_16, m_ep12_17) # DIFFERENCE!

m_ep12_18 <- lmer(show_percent_correct ~ owner_total * condition + session/trial2/phase + (1|id), data=dogs_cc_ep12_sens)
summary(m_ep12_18)

anova(m_ep12_18, m_ep12_17)

m_ep12_19 <- lmer(show_percent_correct ~ owner_total * session/trial2/phase + owner_total * condition + (1|id), data=dogs_cc_ep12_sens)
summary(m_ep12_19)

anova(m_ep12_18, m_ep12_19) 

##################  sensitivity analysis: effect of owner behaviour on showing effort ################## 

### cases in which dog retrieved toy on its own excluded
dogs_sens1 <- subset(dogs, retrieve=="0")

dogs_cc_ep13 <- dogs[complete.cases(dogs$show_ratio_effort),] 
dogs_cc_ep13_sens <- dogs_sens1[complete.cases(dogs_sens1$show_ratio_effort),] # exclude NA's 

# model comparison

library(lme4)
library(lmerTest)

m_ep13_1 <- lmer(show_ratio_effort ~ session/trial/phase + (1|id), data=dogs_cc_ep13_sens)
summary(m_ep13_1)

m_ep13_9 <- lmer(show_ratio_effort ~ owner_total + session/trial/phase + (1|id), data=dogs_cc_ep13_sens)
summary(m_ep13_9)

anova(m_ep13_9, m_ep13_1) 

m_ep13_10 <- lmer(show_ratio_effort ~ owner_total + condition + session/trial/phase + (1|id), data=dogs_cc_ep13_sens)
summary(m_ep13_10)

anova(m_ep13_10, m_ep13_9) 

m_ep13_11 <- lmer(show_ratio_effort ~ owner_total * condition + session/trial/phase + (1|id), data=dogs_cc_ep13_sens)
summary(m_ep13_11) 

anova(m_ep13_10, m_ep13_11) 

m_ep13_12 <- lmer(show_ratio_effort ~ owner_total * condition + owner_total * session/trial/phase + (1|id), data=dogs_cc_ep13_sens)
summary(m_ep13_12)

anova(m_ep13_12, m_ep13_11)

### trials with procedural problems excluded

dogs_sens2 <- subset(dogs, problem_trial=="0")

dogs_cc_ep13 <- dogs[complete.cases(dogs$show_ratio_effort),] 
dogs_cc_ep13_sens <- dogs_sens2[complete.cases(dogs_sens2$show_ratio_effort),] # exclude NA's 

# model comparison

library(lme4)
library(lmerTest)

m_ep13_1 <- lmer(show_ratio_effort ~ session/trial/phase + (1|id), data=dogs_cc_ep13_sens)
summary(m_ep13_1)

m_ep13_9 <- lmer(show_ratio_effort ~ owner_total + session/trial/phase + (1|id), data=dogs_cc_ep13_sens)
summary(m_ep13_9)

anova(m_ep13_9, m_ep13_1) # DIFFERENCE!

m_ep13_10 <- lmer(show_ratio_effort ~ owner_total + condition + session/trial/phase + (1|id), data=dogs_cc_ep13_sens)
summary(m_ep13_10)

anova(m_ep13_10, m_ep13_9) 

m_ep13_11 <- lmer(show_ratio_effort ~ owner_total * condition + session/trial/phase + (1|id), data=dogs_cc_ep13_sens)
summary(m_ep13_11)

anova(m_ep13_10, m_ep13_11) 

m_ep13_12 <- lmer(show_ratio_effort ~ owner_total * condition + owner_total * session/trial/phase + (1|id), data=dogs_cc_ep13_sens)
summary(m_ep13_12)

anova(m_ep13_12, m_ep13_11)

### exclusion of whole pairs with problematic trials 

dogs_sens3 <- subset(dogs, problem_dog=="0")

dogs_cc_ep13 <- dogs[complete.cases(dogs$show_ratio_effort),] 
dogs_cc_ep13_sens <- dogs_sens3[complete.cases(dogs_sens3$show_ratio_effort),] # exclude NA's 

# model comparison

library(lme4)
library(lmerTest)

m_ep13_1 <- lmer(show_ratio_effort ~ session/trial/phase + (1|id), data=dogs_cc_ep13_sens)
summary(m_ep13_1)

m_ep13_9 <- lmer(show_ratio_effort ~ owner_total + session/trial/phase + (1|id), data=dogs_cc_ep13_sens)
summary(m_ep13_9)

anova(m_ep13_9, m_ep13_1) 

m_ep13_10 <- lmer(show_ratio_effort ~ owner_total + condition + session/trial/phase + (1|id), data=dogs_cc_ep13_sens)
summary(m_ep13_10)

anova(m_ep13_10, m_ep13_9) 

m_ep13_11 <- lmer(show_ratio_effort ~ owner_total * condition + session/trial/phase + (1|id), data=dogs_cc_ep13_sens)
summary(m_ep13_11) # DIFFERENCE!

anova(m_ep13_10, m_ep13_11) 

m_ep13_12 <- lmer(show_ratio_effort ~ owner_total * condition + owner_total * session/trial/phase + (1|id), data=dogs_cc_ep13_sens)
summary(m_ep13_12)

anova(m_ep13_12, m_ep13_11)

############## outlier analysis: overall performance ######################

library(lme4)

dogs_cc <- dogs[complete.cases(dogs$show_percent_correct),] # exclude NA's 

# calculate outliers for percent of correct responses
q3 <- quantile(dogs_cc$show_percent_correct, .75)
q1 <- quantile(dogs_cc$show_percent_correct, .25)
IQR <- q3-q1
dogs_cc$show_percent_correct_outliers <- dogs_cc$show_percent_correct > (q3+1.5*IQR) | dogs_cc$show_percent_correct < (q1-1.5*IQR)
summary(dogs_cc$show_percent_correct_outliers) # number of outliers
# exclude outliers
dogs_cc_clean <- subset(dogs_cc, show_percent_correct_outliers=="FALSE") 

# model comparison
m_p12_0 <- glmer(correct ~ 1 + (1|id), data=dogs_cc_clean, family=binomial) 
summary(m_p12_0)

m_p12_1 <- glmer(correct ~ session/trial2/phase + (1|id), data=dogs_cc_clean, family=binomial) 
summary(m_p12_1)

anova(m_p12_0, m_p12_1) # DIFFERENCE!

m_p12_2 <- glmer(correct ~ show_percent_correct + session/trial2/phase + (1|id), data=dogs_cc_clean, family=binomial, 
                 control = glmerControl(optimizer = "bobyqa"), nAGQ = 10)
summary(m_p12_2)

anova(m_p12_1, m_p12_2) 

######################## outlier analysis: effect of condition and time on showing effort ############################

library(lme4)
library(lmerTest)

dogs_cc_o <- dogs[complete.cases(dogs$show_ratio_effort),]# exclude NA's 

# calculate outliers for showing effort
q3 <- quantile(dogs_cc_o$show_ratio_effort, .75)
q1 <- quantile(dogs_cc_o$show_ratio_effort, .25)
IQR <- q3-q1
dogs_cc_o$show_ratio_effort_outliers <- dogs_cc_o$show_ratio_effort > (q3+1.5*IQR) | dogs_cc_o$show_ratio_effort < (q1-1.5*IQR)
summary(dogs_cc_o$show_ratio_effort_outliers) # number of outliers
# exclude outliers
dogs_cc_o_clean <- subset(dogs_cc_o, show_ratio_effort_outliers=="FALSE") 

#model comparison
m_p31_4_o_0 <- lmer(show_ratio_effort ~ 1 + (1|id), data=dogs_cc_o_clean) 
summary(m_p31_4_o_0)

m_p31_4_o_1 <- lmer(show_ratio_effort ~ session/trial2/phase + (1|id), data=dogs_cc_o_clean) 
summary(m_p31_4_o_1)

anova(m_p31_4_o_0, m_p31_4_o_1) 

m_p31_4_o_2 <- lmer(show_ratio_effort ~ condition + session/trial2/phase + (1|id), data=dogs_cc_o_clean) 
summary(m_p31_4_o_2)

anova(m_p31_4_o_1, m_p31_4_o_2) 

m_p31_4_o_3 <- lmer(show_ratio_effort ~ condition * session/trial2/phase + (1|id), data=dogs_cc_o_clean) 
summary(m_p31_4_o_3)

anova(m_p31_4_o_2, m_p31_4_o_3) 

##################  outlier analysis: effect of owner behaviour on correct showing ################## 

dogs_cc_ep12 <- dogs[complete.cases(dogs$show_percent_correct),] # exclude NA's 

# calculate outliers for percent of correct responses
q3_p <- quantile(dogs_cc_ep12$show_percent_correct, .75)
q1_p <- quantile(dogs_cc_ep12$show_percent_correct, .25)
IQR_p <- q3_p-q1_p
dogs_cc_ep12$show_percent_correct_outliers <- dogs_cc_ep12$show_percent_correct > (q3_p+1.5*IQR_p) | 
  dogs_cc_ep12$show_percent_correct < (q1_p-1.5*IQR_p)
summary(dogs_cc_ep12$show_percent_correct_outliers) # number of outliers
# exclude outliers
dogs_cc_ep12_clean <- subset(dogs_cc_ep12, show_percent_correct_outliers == "FALSE")

# model comparison
library(lme4)
library(lmerTest)
m_ep12_0 <- lmer(show_percent_correct ~ 1 + (1|id), data=dogs_cc_ep12_clean)
summary(m_ep12_0)

m_ep12_15 <- lmer(show_percent_correct ~ owner_total + (1|id), data=dogs_cc_ep12_clean)
summary(m_ep12_15)

anova(m_ep12_0, m_ep12_15) # DIFFERENCE!

m_ep12_16 <- lmer(show_percent_correct ~ owner_total + condition + (1|id), data=dogs_cc_ep12_clean)
summary(m_ep12_16)

anova(m_ep12_15, m_ep12_16) # DIFFERENCE!

m_ep12_17 <- lmer(show_percent_correct ~ owner_total * condition + (1|id), data=dogs_cc_ep12_clean)
summary(m_ep12_17)

anova(m_ep12_16, m_ep12_17) 

m_ep12_18 <- lmer(show_percent_correct ~ owner_total * condition + session/trial2/phase + (1|id), data=dogs_cc_ep12_clean)
summary(m_ep12_18)

anova(m_ep12_18, m_ep12_17) 

m_ep12_19 <- lmer(show_percent_correct ~ owner_total * session/trial2/phase + owner_total * condition + (1|id), data=dogs_cc_ep12_clean)
summary(m_ep12_19)

anova(m_ep12_18, m_ep12_19)

#############

dogs_cc_ep12 <- dogs[complete.cases(dogs$show_percent_correct),] # exclude NA's  
# calculate outliers for owner behaviour
q3_o <- quantile(dogs_cc_ep12$owner_total, .75)
q1_o <- quantile(dogs_cc_ep12$owner_total, .25)
IQR_o <- q3_o-q1_o
dogs_cc_ep12$owner_total_outliers <- dogs_cc_ep12$owner_total > (q3_o+1.5*IQR_o) | 
  dogs_cc_ep12$owner_total < (q1_o-1.5*IQR_o)
summary(dogs_cc_ep12$owner_total_outliers) # number of outliers
# exclude outliers
dogs_cc_ep12_clean <- subset(dogs_cc_ep12, owner_total_outliers == "FALSE")

# model comparison
library(lme4)
library(lmerTest)

m_ep12_0 <- lmer(show_percent_correct ~ 1 + (1|id), data=dogs_cc_ep12_clean)
summary(m_ep12_0)

m_ep12_15 <- lmer(show_percent_correct ~ owner_total + (1|id), data=dogs_cc_ep12_clean)
summary(m_ep12_15)

anova(m_ep12_0, m_ep12_15) 

m_ep12_16 <- lmer(show_percent_correct ~ owner_total + condition + (1|id), data=dogs_cc_ep12_clean)
summary(m_ep12_16)

anova(m_ep12_15, m_ep12_16) 

m_ep12_17 <- lmer(show_percent_correct ~ owner_total * condition + (1|id), data=dogs_cc_ep12_clean)
summary(m_ep12_17)

anova(m_ep12_16, m_ep12_17) 

m_ep12_18 <- lmer(show_percent_correct ~ owner_total * condition + session/trial2/phase + (1|id), data=dogs_cc_ep12_clean)
summary(m_ep12_18)

anova(m_ep12_18, m_ep12_17) 

m_ep12_19 <- lmer(show_percent_correct ~ owner_total * session/trial2/phase + owner_total * condition + (1|id), data=dogs_cc_ep12_clean)
summary(m_ep12_19)

anova(m_ep12_18, m_ep12_19) 

##################  outlier analysis: effect of owner behaviour on showing effort ##################

dogs_cc_o <- dogs[complete.cases(dogs$show_ratio_effort),] # exclude NA's 

# calculate outliers for showing effort
q3 <- quantile(dogs_cc_o$show_ratio_effort, .75)
q1 <- quantile(dogs_cc_o$show_ratio_effort, .25)
IQR <- q3-q1
dogs_cc_o$show_ratio_effort_outliers <- dogs_cc_o$show_ratio_effort > (q3+1.5*IQR) | dogs_cc_o$show_ratio_effort < (q1-1.5*IQR)
summary(dogs_cc_o$show_ratio_effort_outliers) # number of outliers
# exclude outliers
dogs_cc_o_clean <- subset(dogs_cc_o, show_ratio_effort_outliers=="FALSE")

# model comparison
library(lme4)
library(lmerTest)

m_ep13_1 <- lmer(show_ratio_effort ~ session/trial/phase + (1|id), data=dogs_cc_o_clean)
summary(m_ep13_1)

m_ep13_9 <- lmer(show_ratio_effort ~ owner_total + session/trial/phase + (1|id), data=dogs_cc_o_clean)
summary(m_ep13_9)

anova(m_ep13_9, m_ep13_1) # DIFFERENCE!

m_ep13_10 <- lmer(show_ratio_effort ~ owner_total + condition + session/trial/phase + (1|id), data=dogs_cc_o_clean)
summary(m_ep13_10)

anova(m_ep13_10, m_ep13_9) 

m_ep13_11 <- lmer(show_ratio_effort ~ owner_total * condition + session/trial/phase + (1|id), data=dogs_cc_o_clean)
summary(m_ep13_11) # DIFFERENCE!

anova(m_ep13_10, m_ep13_11) 

m_ep13_12 <- lmer(show_ratio_effort ~ owner_total * condition + owner_total * session/trial/phase + (1|id), data=dogs_cc_o_clean)
summary(m_ep13_12)

anova(m_ep13_12, m_ep13_11) 

###################

dogs_cc_o <- dogs[complete.cases(dogs$show_ratio_effort),]

# calculate outliers for owner behaviour
q3_o <- quantile(dogs_cc_o$owner_total, .75)
q1_o <- quantile(dogs_cc_o$owner_total, .25)
IQR_o <- q3_o-q1_o
dogs_cc_o$owner_total_outliers <- dogs_cc_o$owner_total > (q3_o+1.5*IQR_o) | 
  dogs_cc_o$owner_total < (q1_o-1.5*IQR_o)
summary(dogs_cc_o$owner_total_outliers)# number of outliers
#e exclude outliers
dogs_cc_o_clean <- subset(dogs_cc_o, owner_total_outliers == "FALSE")

# model comparison
library(lme4)
library(lmerTest)

m_ep13_1 <- lmer(show_ratio_effort ~ session/trial/phase + (1|id), data=dogs_cc_o_clean)
summary(m_ep13_1)

m_ep13_9 <- lmer(show_ratio_effort ~ owner_total + session/trial/phase + (1|id), data=dogs_cc_o_clean)
summary(m_ep13_9)

anova(m_ep13_9, m_ep13_1) 

m_ep13_10 <- lmer(show_ratio_effort ~ owner_total + condition + session/trial/phase + (1|id), data=dogs_cc_o_clean)
summary(m_ep13_10)

anova(m_ep13_10, m_ep13_9) 

m_ep13_11 <- lmer(show_ratio_effort ~ owner_total * condition + session/trial/phase + (1|id), data=dogs_cc_o_clean)
summary(m_ep13_11)

anova(m_ep13_10, m_ep13_11) 

m_ep13_12 <- lmer(show_ratio_effort ~ owner_total * condition + owner_total * session/trial/phase + (1|id), data=dogs_cc_o_clean)
summary(m_ep13_12)

anova(m_ep13_12, m_ep13_11)
